# Supplementary material for: Proteomics reveals the preliminary physiological states of the spotted seal (Phoca largha) pups
Source: Sci Rep. 2020 Oct 30;10:18727. doi: 10.1038/s41598-020-75759-2 (PMC7599241; doi:10.1038/s41598-020-75759-2)
Supplement: Supplementary file 2 — Supplementary Information 2. [file 41598_2020_75759_MOESM2_ESM.xls]

Sequence	Modifications	Qvality PEP	Qvality q-value	# Protein Groups	# Proteins	# PSMs	Master Protein Accessions	# Missed Cleavages	Theo. MH+ [Da]	# Razor Quan Results	wild1	wild2	wild3	captive1	captive2	captive3	Quan Info	Found in Sample: [S1] wild1: Sample	Found in Sample: [S2] wild2: Sample	Found in Sample: [S3] wild3: Sample	Found in Sample: [S4] captive1: Sample	Found in Sample: [S5] captive2: Sample	Found in Sample: [S6] captive3: Sample	Confidence (by Search Engine): Sequest HT	Percolator q-Value (by Search Engine): Sequest HT	Percolator PEP (by Search Engine): Sequest HT	XCorr (by Search Engine): Sequest HT	Top Apex RT [min]
AAAFEDQENETVVVK		2.36E-05	0	1	1	3	Unigene131511_gan_3	0	1649.80171	0	450848.1875	627445.875	511041.9375	552453.4375				High	Peak Found	High	High	Not Found	Not Found	High	0	2.08E-06	2.7	43.11
LYIGLAGLATDVQTVAQR		7.89E-09	0	1	1	5	Unigene154250_gan_3	0	1889.04909	0		468467.25	497622.0313	554333.75		447478.4375		Not Found	High	High	High	High	High	High	0	2.62E-09	3.92	80.12
IYLYTLNDNAR		0.000409472	0	1	1	11	Unigene53601_gan_3	0	1355.69539	0	3167670	4904473	4012470.25	3736125.5	3162162.25	2634657.75		High	High	High	High	High	High	High	0	0.0003943	2.33	55.67
IYPTVNCQPLKK	1xCarbamidomethyl [C7]	0.00327644	0	1	1	8	Unigene53417_gan_3	1	1460.793	0	891297.7188	1005160.906	887300.25	1129358.313	731151.375	596166.0469		Peak Found	High	High	Peak Found	Peak Found	High	High	0	0.0005872	2.54	36.12
LYQTDPSGTYHAWK		0.0013269	0	1	1	2	Unigene22349_gan_3	0	1666.786	0							NoQuanValues	High	Not Found	Not Found	Not Found	Not Found	High	High	0	0.0002977	1.94
LYQVEYAFK		0.00149161	0	1	1	9	Unigene143371_gan_3	0	1160.59864	0	885062.75	1557648.625	1379357.375	1204472.75	1434576.25	1072843		High	High	High	High	High	High	High	0	0.0003979	2.35	55.63
LYSILGTTLKDEGK		0.000152987	0	1	1	12	Unigene23959_gan_3	1	1537.8472	0	390198.7813	669440.7188	633724.25	479231.3438	492520.625	489453.5938		High	High	High	High	High	High	High	0	1.65E-05	2.55	55.8
LYTLVLTDPDAPSR		0.0026348	0	1	1	3	Unigene53485_gan_3	0	1560.8268	0	1505845.875	985588.5625	1305618.375	1355793.625	1341736			High	High	Peak Found	Peak Found	High	Not Found	High	0	0.0004565	1.39	63.05
LYTLVLTDPDAPSRK		0.000739125	0	1	1	2	Unigene53485_gan_3	1	1688.92176	0	215050.4844	316483.625	361079.1875	324479.1563	316698.2188			High	Peak Found	Peak Found	Peak Found	High	Not Found	High	0	0.0001334	2.76	54.6
LYVGYEYLAAIQR		4.77E-05	0	1	4	6	Unigene54376_gan_3	0	1558.8264	0	1397168.906	1468250.969	1303749.422	1026904.078	1031270.172	1252343.625		High	Peak Found	High	High	High	High	High	0	7.10E-06	3.31	73.12
MAEGSEFQNIPGEQVTEEQFTDEQGNIVTK		4.60E-05	0	1	1	1	Unigene43884_gan_3	0	3355.52707	0	374619.75			223914.3125	399825.5313	105466.6563		High	Not Found	Not Found	Peak Found	Peak Found	Peak Found	High	0	6.01E-06	3.07	66.81
MDELQLFR		0.00711522	0	1	1	2	Unigene153016_gan_3	0	1051.52409	0						517987.4375		Not Found	Not Found	Not Found	Not Found	High	High	High	0	0.00186	2.32	64.04
MEEQANQMR		0.00199837	0	1	1	6	Unigene56460_gan_3	0	1136.4823	0	226912.4375	205783.9844	99093.50781	132592.7344	142279.9219	149558.9219		High	High	High	High	High	High	High	0	0.001442	2.09	22.44
MELQEIQLK		0.00161547	0	2	5	12	Unigene56062_gan_3; Unigene84454_gan_3	0	1131.60782	0	449087.5	794407	750085.9375	406451.5938	627264.9375		NotUnique	High	High	High	High	High	Not Found	High	0	0.0005415	2.48	55.14
MFTTAPHLVNKEDEDFQESNK		5.74E-08	0	1	2	1	Unigene53765_gan_3	1	2480.13983	0							NoQuanValues	Not Found	Not Found	Not Found	Not Found	High	Not Found	High	0	3.82E-09	2.56
MGLALSSLNK		0.00201974	0	1	1	1	Unigene157117_gan_3	0	1033.57104	0							NoQuanValues	Not Found	Not Found	Not Found	High	Not Found	Not Found	High	0	0.0004691	2.5
MGLQELFQAPDLR		6.39E-05	0	1	1	6	Unigene55238_gan_3	0	1517.77807	0	662951.375	822158.5		640118.6875	529761.75	731170.4375		High	High	High	High	High	High	High	0	2.44E-05	3.19	78.99
MGYAEEAPYDAIHVGAAAPVVPQALIDQLKPGGR		4.50E-05	0	1	4	1	Unigene10596_gan_3	0	3504.7944	0						846549.25		Not Found	Not Found	Not Found	Not Found	Not Found	High	High	0	7.41E-06	3.39	77.89
MKAEDGENYAIKK		0.000569505	0	1	1	6	Unigene21680_gan_3	2	1496.74135	0	280992.4766	507100.7031	552973.5781	350187.875	377260.7891	1042014.469		Peak Found	High	High	High	High	High	High	0	0.0007031	2.25	24.75
MKECCDKPLLEK	2xCarbamidomethyl [C4; C5]	7.51E-07	0	1	1	43	Unigene54746_gan_3	1	1550.73753	0	378923040	426170312	399390224	269873192	366818915.8	514655320.9		High	High	High	High	High	High	High	0	1.90E-06	3.46	25.77
MKECCDKPLLEK	2xCarbamidomethyl [C4; C5]; 1xOxidation [M1]	1.96E-06	0	1	1	7	Unigene54746_gan_3	1	1566.73245	0	17369009	22301681.5	22310282.5	15688057.5	16570312.5	19074867.5		High	High	High	High	Peak Found	High	High	0	2.43E-07	3.18	23.17
MKGLIDEVNQDFTNR		3.31E-07	0	1	1	2	Unigene55339_gan_3	1	1779.86941	0				69425.13281		1063575.5		Not Found	Not Found	Not Found	Peak Found	Not Found	High	High	0	3.50E-08	2.78	58.8
MKTPLHTFR		0.00539904	0	1	1	7	Unigene55419_gan_3	1	1130.61391	0	258590.9844	467840.8125	556821.375	474406.2188	430156.8281	967184.5938		Peak Found	High	High	High	High	High	High	0	0.001053	2.17	30.08
MLADSPPQDHSCCSGALYYGNK	2xCarbamidomethyl [C12; C13]	2.16E-05	0	1	1	1	Unigene52962_gan_3	0	2471.04244	0						627121.75		Not Found	Not Found	Not Found	Not Found	Not Found	High	High	0	3.34E-06	3.79	42.28
LYLEDDDPVQAEAYINR		0.000411657	0	1	1	2	Unigene12531_gan_3	0	2023.96073	0		142693.3906		174121.7656		132185.2344		Not Found	Peak Found	Not Found	High	High	Peak Found	High	0	7.81E-05	1.53	64.73
IYHSHIDAPK		0.000139012	0	1	2	9	Unigene78970_gan_3	0	1180.61093	0	4875303.625	8538242	4745616.25	4036314.375	3548500.25	1347318.563		High	High	High	High	High	High	High	0	0.0001334	2.73	22.58
IYHPNVDKLGR		0.00597213	0	1	2	1	Unigene143531_gan_3	1	1311.7168	0						275558.875		Not Found	Not Found	Not Found	Not Found	Not Found	High	High	0	0.001537	2.22	31.58
IYGNQDTYSQLKK		1.05E-05	0	1	1	5	Unigene52962_gan_3	1	1557.79075	0						1323977.125		High	High	Not Found	High	Not Found	High	High	0	0.0007319	2.84	31.75
IVSGKDYNVTANSK		0.00119936	0	1	1	1	Unigene53788_gan_3	1	1495.7751	0						349491.7813		Not Found	Not Found	Not Found	Not Found	Not Found	High	High	0	0.0002672	1.72	26.32
IVSGIITPIHEPWDK		6.88E-08	0	1	2	11	Unigene151935_gan_3	0	1704.93193	0	2289173.438	6488549.5	3528822.25	4105836.25	2557903.75	843173.25		High	High	High	High	High	High	High	0	5.97E-09	3.84	61.07
LVSLSAQNLVDCSTEK	1xCarbamidomethyl [C12]	0.00139196	0	1	1	1	Unigene39839_gan_3	0	1763.88439	0	124752.7422	321239.5	196296.125					Peak Found	High	Peak Found	Not Found	Not Found	Not Found	High	0	0.0002166	2.33	57.32
IVSNASCTTNCLAPLAK	2xCarbamidomethyl [C7; C11]	2.13E-08	0	1	1	16	Unigene2742_gan_3	0	1819.90408	0	3089374.625	4037776	5448103.875	3035891.625	3013590.75	3395961		High	High	High	High	High	High	High	0	1.33E-08	3.85	45.84
IVSQLLTLMDGLK		5.67E-06	0	1	1	6	Unigene152037_gan_3	0	1430.82871	0	224162.75	671685.4375	412180.4688	513009.4375	562001.1875	452124.0313		High	High	High	High	High	High	High	0	6.51E-07	3.13	82.63
LVTLLNTLDR		0.000848769	0	1	1	10	Unigene152550_gan_3	0	1157.68885	0	1901592.875	2432396.25	2086338	1702757.25	1936293.5	991212.5625		High	High	High	High	High	High	High	0.0003449	0.01809	2.16	66.05
LVTSKGDKELLIGNEK		9.98E-06	0	1	1	2	Unigene55338_gan_3	2	1743.98509	0						4171843		Not Found	Not Found	Not Found	Not Found	Not Found	High	High	0	1.44E-06	2.64	34.89
IVVDQYYLDNFCDQLCNK	2xCarbamidomethyl [C12; C16]	4.64E-08	0	1	1	10	Unigene56409_gan_3	0	2307.04203	0	405945.1563	1049205.156	607468.625	775405.0156	1300223.813			High	High	High	High	High	Not Found	High	0	6.14E-09	4.09	74.06
LVVLGSGGVGK		0.000455453	0	1	2	5	Unigene41209_gan_3	0	985.60406	0	491388.0313	736437	510136.875	897960.625	910603.5625	800999.5625		High	High	High	Peak Found	High	High	High	0	0.0002757	2.61	42.45
LVVLPFPK		0.00786965	0	1	1	18	Unigene56512_gan_3	0	912.5917	0	65400996	72895760	89214784	56185108	63213904	60164568		High	High	High	High	High	High	High	0	0.001559	2.36	64.97
LVVVDFSATWCGPCK	2xCarbamidomethyl [C11; C14]	1.42E-05	0	1	1	1	Unigene22431_gan_3	0	1738.82912	0	416732.1563				633451.4375			Peak Found	Not Found	Not Found	Not Found	High	Not Found	High	0	1.82E-06	2.6	71.71
MIALSVDSVEDHLAWSK		9.27E-08	0	1	1	7	Unigene22992_gan_3	0	1900.94732	0	504837.6563	897250.1875	464016.0625	877918.75	1090762.438			Peak Found	High	High	High	High	High	High	0	3.77E-09	4.28	71.75
LWAFDAAQGK		0.00166785	0	1	1	5	Unigene55943_gan_3	0	1106.56292	0	4947618.5	4712741.5	4583516.5	2869618.5	2909245.25	4164526		High	High	High	Peak Found	High	Peak Found	High	0	0.0003741	1.89	57.5
IWHHTFYNELR		3.56E-05	0	1	1	23	Unigene53028_gan_3	0	1515.74916	0	5477813	14125021	8812105.625	4066752.906	3470328.75	931132.25		High	High	High	High	High	High	High	0	5.61E-06	2.85	43.53
IWLDDVACSGEER	1xCarbamidomethyl [C8]	1.33E-05	0	1	1	7	Unigene2142_gan_3	0	1549.69513	0	407421.25	493645.7188	464109.8125	927906.4375	1649032.5	171299.2344		High	High	High	High	High	High	High	0	2.45E-05	2.52	58.43
LWLQHNAIR		0.00184517	0	1	1	8	Unigene933_gan_3	0	1150.64799	0	656357.9688	1111445.094	1453094.813	283540.4375	995154.2188	723461.7188		High	High	High	High	High	High	High	0	0.0003696	2.46	42.22
IWNVVEKADIGCTAGSGK	1xCarbamidomethyl [C12]	0.0039463	0	1	1	1	Unigene56344_gan_3	1	1904.95347	0						279808.9375		Not Found	Not Found	Not Found	Not Found	Not Found	High	High	0	0.0009784	1.69	51.05
IWVYPPEKEK		0.00470263	0	1	1	38	Unigene53459_gan_3	1	1288.6936	0	3573548.484	4393979.406	1814424.094	1537827.813	2700532.844	3311499.281		High	High	High	High	High	High	High	0.0003839	0.01226	2.08	41.07
LYAVHQEGNK		0.00786965	0	1	1	9	Unigene153941_gan_3	0	1158.5902	0	387476.5469	254238.625	493079.3125	374089.4688	300906.4688	178969.5		High	High	High	High	High	Peak Found	High	0	0.00213	1.72	22.37
LYDELLQSYQEK		3.30E-06	0	1	1	8	Unigene54069_gan_3	0	1528.75297	0	2892275.75	4138417.5	3573239.75	5709413.5	4708359.5	2857433.25		High	High	High	Peak Found	High	High	High	0	4.40E-05	2.76	59.74
IYDIGTVLR		0.00240711	0	1	1	12	Unigene56156_gan_3	0	1049.59897	0	8703042	12641040	7602598.5	7757439	9796661	6997130.5		High	High	High	High	High	High	High	0.0001967	0.0103	2.08	60.16
LYDNLLEQNLIR		0.000488073	0	1	1	5	Unigene31694_gan_3	0	1503.81657	0	425414.8438	766971.875	827928.875	801356.875	429433.7188	653087.9375		High	High	High	High	Peak Found	High	High	0	0.0001664	2.38	70.56
LYGIGESIELTCPK	1xCarbamidomethyl [C12]	1.21E-05	0	1	1	6	Unigene52942_gan_3	0	1579.80362	0	833885.625	1013340.938	628567	1583267.25	954450.6875	856488.25		High	High	High	High	High	High	High	0	1.77E-06	3.1	64.05
IYGNQDTYSQLK		6.56E-05	0	1	1	5	Unigene52962_gan_3	0	1429.69578	0	1027858.625	710196.5625	687020.6875	606847.4375				High	High	High	High	High	Not Found	High	0	2.20E-05	2.35	38.46
LWAYLTIQELLAKR		9.36E-06	0	1	1	2	Unigene53225_gan_3	1	1717.99995	0							NoQuanValues	Not Found	Not Found	Not Found	Not Found	Not Found	High	High	0	1.34E-06	3.29
IVQQECEHFQNLGKDDLK	1xCarbamidomethyl [C6]	2.78E-06	0	1	1	14	Unigene55741_gan_3	1	2201.06554	0	3250587.938	2004779.75	3953520.656	3725128.391	1447613.594	1931272.125		High	High	High	High	High	High	High	0	1.82E-07	2.96	40.57
MIKPFFHSLSEK		0.00025096	0	1	1	11	Unigene22431_gan_3	0	1463.77153	0	475097.0625	1309145.125	1670473.844	1043820.125	1066100.906	1813812.688		High	High	High	Peak Found	High	High	High	0	3.06E-05	2.72	47.5
MLLTVYCVR	1xCarbamidomethyl [C7]	0.0018649	0	1	1	6	Unigene135154_gan_3	0	1154.60605	0	386266.8438	426505.75	578981.3125	383823.1875	460070.0938	574519.4375		High	High	High	High	High	High	High	0	0.000374	2.12	60.26
MVNHFIAEFK		0.00240711	0	1	1	12	Unigene22795_gan_3	0	1235.62414	0	1189797.156	1609113.313	1184513.25	1123254.938	1048195.875	595746.9688		High	High	High	High	High	High	High	0	0.006564	2.43	51.28
MVSGFIPLKPTVK		0.00786965	0	1	1	8	Unigene53408_gan_3	0	1416.82832	0	1421480.125	1531771.813	1695780.188	1634602.438	1438426.75	725115.8438		High	High	High	High	High	Peak Found	High	0	0.004337	2.21	54.26
MVVESAYEVIK		0.000503906	0	1	2	4	Unigene2323_gan_3	0	1267.66025	0	764640.4375	1306926.75	1161100.25	1176498.125	1021811.063	668526.75		Peak Found	High	High	Peak Found	High	High	High	0	6.78E-05	2.38	54.63
MVVNEGSDGGQSVYHVHLHVLGGR		3.09E-10	0	1	1	15	Unigene22995_gan_3	0	2547.25211	0	878834.6563	932613.6875	1362195.531	1131754.219	1162936.531	1484203.625		High	High	High	High	High	High	High	0	1.58E-06	4.03	49.03
NAAQVLVGIPLETGQK		8.89E-05	0	1	1	1	Unigene12531_gan_3	0	1637.9221	0		361448.9375	334643.9063	215966.9844				Not Found	Peak Found	High	Peak Found	Not Found	Not Found	High	0	9.39E-06	3.34	64.96
NACLLLVQPHDASGLQK	1xCarbamidomethyl [C3]	3.21E-06	0	1	1	4	Unigene55349_gan_3	0	1863.97454	0	617220.5938	1262463.938	615857.625	855802.75	820989.7344	640250.3438		Peak Found	High	Peak Found	High	High	Peak Found	High	0	1.57E-06	3.5	51.39
NAEQFKDQADK		0.000116622	0	1	2	2	Unigene53200_gan_3	1	1293.60697	0	206791.4063	261347.6563	204513.4844	304031.4063		92551.96094		Peak Found	Peak Found	Peak Found	High	High	Peak Found	High	0	2.06E-05	2.23	21.56
NAFAEVTGLSPGVTYHFK		2.12E-08	0	1	1	13	Unigene56096_gan_3	0	1937.97559	0	3511991.375	6093628	5226674.625	4998989.625	4110147.75	2400248.063		High	High	High	High	High	High	High	0	1.87E-08	3.91	65.14
NAIILNEKPSYRPGQSAR		0.00015545	0	1	1	23	Unigene55419_gan_3	0	2014.08285	0	12129561.5	16039453	9604881	10088534.5	9804359.375	12783613		High	High	High	High	High	High	High	0	0.003671	2.95	36.16
NALTQLPPGLFR		0.000693412	0	1	1	15	Unigene54549_gan_3	0	1326.75285	0	428778.8125	724412.125	685403.9063	534965.8125	1651041.25	1082601.625		High	High	High	High	High	High	High	0	0.0001404	2.97	70.4
NALWHTGNTPGQVR		0.00117412	0	1	2	4	Unigene158122_gan_3	0	1550.78225	0		440158.5625	561011.0625	415668.9375		346973.4688		Not Found	High	High	High	Not Found	Peak Found	High	0	0.0001779	2.32	37.61
NANMENLYAALR		0.000386192	0	1	1	2	Unigene69575_gan_3	0	1379.67361	0	311561.1563		647598.3125	317212.625	347361.3125			High	Not Found	High	Peak Found	Peak Found	Not Found	High	0	5.00E-05	2.94	62.67
NAPAIIFIDELDAIAPKR		7.26E-05	0	1	1	1	Unigene152037_gan_3	1	1967.09604	0						309943.875		Not Found	Not Found	Not Found	Not Found	Not Found	High	High	0	1.26E-05	2.43	83.12
NAVESYTYNIK		0.00340064	0	1	1	3	Unigene37996_gan_3	0	1301.63721	0	567596.375		636000.75		480935.6875			High	Not Found	High	Not Found	High	Not Found	High	0	0.001149	2.3	43.81
NAYAVLYDIILK		3.36E-05	0	1	1	6	Unigene141419_gan_3	0	1395.78823	0	826848.0625	1533385.25	1111366	897310.8125	997323.375	584410.375		High	High	High	High	High	High	High	0	2.72E-05	3.12	83.54
NCVAIAADRR	1xCarbamidomethyl [C2]	0.00100628	0	1	1	7	Unigene154250_gan_3	1	1145.5844	0	1246034.25	2202216.688	1899014.25	1857869.75	1739017.313	1013340.438		High	Peak Found	High	High	High	High	High	0.0003885	0.01582	2.53	24.07
NDFTEEEEAQVR		7.54E-05	0	1	1	2	Unigene153580_gan_3	0	1466.63939	0	585107.6875	684460.375	397708.2188	1401128.5	661269.8125			High	Peak Found	Peak Found	High	Peak Found	Not Found	High	0	1.28E-05	2.68	39.64
NDILAELTK		0.00719112	0	1	5	2	Unigene10866_gan_3	0	1016.56225	0	231677.3281		175702.9063		216435.6719			Peak Found	Not Found	High	Not Found	High	Not Found	High	0	0.005791	1.88	62.64
NECFLTHK	1xCarbamidomethyl [C3]	0.00569347	0	1	1	20	Unigene54746_gan_3	0	1048.48804	0	183054096	190372288	145334116	115930446	135743462	6481491.125		High	High	High	High	High	High	High	0.0003839	0.009827	2.54	28.12
NECFLTHKDDNPGFPPLVTPEPDAMCTAFQENEQK	2xCarbamidomethyl [C3; C26]	1.06E-16	0	1	1	37	Unigene54746_gan_3	1	4076.80993	0	25639545.88	2956376.75	5349843.5	3884305.953	25712249.88			High	High	High	High	High	Not Found	High	0	3.20E-13	8.14	69.84
NECFLTHKDDNPGFPPLVTPEPDAMCTAFQENEQKFLGK	2xCarbamidomethyl [C3; C26]	3.16E-12	0	1	1	2	Unigene54746_gan_3	2	4522.07883	0							NoQuanValues	Not Found	Not Found	Not Found	Not Found	Not Found	High	High	0	6.63E-10	5.03
NEDLEEIASTDLK		1.72E-05	0	1	1	6	Unigene80296_gan_3	0	1476.70641	0	347268.0625	705811.9375	418688.625	432446.3438	447060.0938	277439.4688		High	High	High	High	High	High	High	0	5.69E-06	2.82	60.04
NEEDATELVTLAR		4.17E-06	0	1	1	6	Unigene164678_gan_3	0	1460.72273	0	768642.9375	1208301.5	974463.5	816155.75	835823.1875	895997.3125		High	High	High	High	High	High	High	0	5.70E-06	3.44	56.44
MVLSPADKTNVK	1xAcetyl [N-Term]	6.46E-05	0	1	1	5	Unigene53575_gan_3	1	1344.71916	0						1343714.375		High	High	High	High	Not Found	High	High	0	2.03E-05	2.77	45.65
MVLSPADKTNVK		0.000506595	0	1	1	7	Unigene53575_gan_3	1	1302.7086	0	462614.1563	2429309.188	2480126.125	1107355.875	1885067.438	5464344.75		Peak Found	High	High	High	High	High	High	0	0.004015	2.41	30.37
MVLSPADK	1xAcetyl [N-Term]	0.00338261	0	1	1	8	Unigene53575_gan_3	0	902.46518	0	301823.0313	597754.6875	380471.75	389057.5	436237.5625			High	High	High	High	High	Not Found	High	0	0.00276	1.9	52.19
MVIITALETIQR		0.000280633	0	1	1	5	Unigene56551_gan_3	0	1387.79775	0	594472.3125	567496.5	491967.5313	407778.9063	455813.6875	395522.4688		High	High	Peak Found	High	High	High	High	0	0.0019	2.57	75.66
MMEEIIKYEALVGSHESNIR		9.01E-09	0	1	2	10	Unigene55632_gan_3	1	2349.15773	0	900612.5313	406287.1875	233187.9063	1177831.766	193099.1719	1693475		High	High	High	High	High	High	High	0	1.30E-08	5.48	67.24
MNFKQELNGNTK		0.000271814	0	1	1	1	Unigene56519_gan_3	1	1423.69982	0	471357.25	406036.3438	437236.5938	410064.9688		485206.4688		Peak Found	Peak Found	Peak Found	Peak Found	Not Found	High	High	0	5.29E-05	1.87	35.82
MPCAEDYLSLVLNR	1xCarbamidomethyl [C3]	6.53E-08	0	1	1	22	Unigene55742_gan_3	0	1680.80839	0	215252016	280963192	292413286.6	209340120	333615240	292127880		High	High	High	High	High	High	High	0	2.16E-07	3.69	80.95
MPCAEDYLSLVLNR	1xCarbamidomethyl [C3]; 1xOxidation [M1]	5.81E-08	0	1	1	19	Unigene55742_gan_3	0	1696.8033	0	15568207.5	14436102.5	16227252	13379317.25	12939355	15771068.5		High	High	High	High	High	High	High	0	1.16E-07	3.79	78.53
MPCAEDYLSLVLNRLCVLHEKTPVSER	2xCarbamidomethyl [C3; C16]	1.45E-06	0	1	1	6	Unigene55742_gan_3	2	3229.61664	0	179842.7656				155977.8281	5537490.875		Peak Found	Not Found	Not Found	High	Peak Found	High	High	0	1.75E-07	4.53	81.97
MPEAEIHQGFR		0.000121048	0	1	1	6	Unigene54010_gan_3	0	1314.62593	0	167187.1094	484232.6719	320187.75	137619.6719	425854.3125			Peak Found	High	High	High	High	Not Found	High	0	0.000229	1.47	36.24
MPLIGLGTWK		0.00193562	0	1	1	2	Unigene23571_gan_3	0	1115.62816	0		311049	244922.9063	294808.3438		306831.1875		Not Found	High	Peak Found	Peak Found	Not Found	High	High	0	0.0004489	1.95	72.24
MPYECGSSLDVCAR	2xCarbamidomethyl [C5; C12]	3.77E-06	0	1	1	3	Unigene23662_gan_3	0	1644.68147	0	336595.5	437488.375	461676.5938	399525.3125	492217.0313	305485.5313		Peak Found	Peak Found	High	High	High	Peak Found	High	0	8.14E-06	2.96	46.85
MQHLEDMLTK		8.89E-05	0	1	1	11	Unigene53981_gan_3	0	1245.5966	0	4815544.5	7181576.25	6905756	3270697	4537454	7320905.5		High	High	High	High	High	High	High	0	5.84E-05	3.03	44.76
MQIFVKTLTGK		0.000226825	0	1	2	10	Unigene55297_gan_3	1	1265.72861	0	1307696.25	2390825.125	1634643.688	1177489.531	1378587.75			High	High	High	High	High	Not Found	High	0	0.002863	3.02	51.85
MQLKPMEINPEMLNK		0.00403108	0	1	1	6	Unigene28824_gan_3	0	1815.91656	0	87930.05469	334056.5625	291209.0625	213934.7891	444966.6875	298657.4766		Peak Found	High	High	High	High	High	High	0.0001967	0.01152	2.2	59.95
MLINGIAQITFNSEK		9.73E-05	0	1	2	3	Unigene27563_gan_3	0	1678.88327	0	304729.5938	423742.0625	293419.8125	516083.25	433178.4063	248847.3438		Peak Found	Peak Found	High	High	High	Peak Found	High	0	1.69E-05	2.78	72.71
MRPSTDTLTVTVENSHGLR		0.000105968	0	1	1	1	Unigene54107_gan_3	0	2114.06588	0							NoQuanValues	High	Not Found	Not Found	Not Found	Not Found	Not Found	High	0	1.53E-05	3.34
MSEKYEGSVLQGAEK		0.00838662	0	1	1	2	Unigene56409_gan_3	1	1655.79451	0						492495.2031		Not Found	Not Found	Not Found	Not Found	Not Found	High	High	0	0.00223	1.83	36.08
MSSIMDELFQDR		2.15E-05	0	1	1	2	Unigene54069_gan_3	0	1471.65558	0	229578.1719			355598.8438	606642.25	390180.5625		Peak Found	Not Found	Not Found	Peak Found	High	High	High	0	2.88E-06	2.78	78.25
MSTEEIIQR		0.00704012	0	1	1	1	Unigene22858_gan_3	0	1106.55103	0							NoQuanValues	Not Found	Not Found	High	Not Found	Not Found	Not Found	High	0	0.001376	1.82
MTLEGSGKDGNTR		8.11E-06	0	1	2	7	Unigene55339_gan_3	1	1365.6427	0	858287.2813	968623.0156	337161.1563	874500.6406	1126866.563	1426498.813		Peak Found	High	Peak Found	High	High	High	High	0	1.15E-06	3.29	22.93
MTNGFSGADLTEICQR	1xCarbamidomethyl [C14]	4.93E-07	0	1	1	5	Unigene152037_gan_3	0	1799.80509	0	287471.625	717295.0625	562970.375	421056.7813	535726.9375	330096.2188		High	High	High	High	Peak Found	High	High	0	1.13E-06	2.86	57.8
MTQLSSTLNTPQKDLVDEK		7.80E-07	0	1	2	2	Unigene54064_gan_3	1	2148.08527	0	108597.2656	206245.1406	149533.8281	149143.7656		775162.75		Peak Found	Peak Found	Peak Found	Peak Found	Not Found	High	High	0	8.91E-08	3.59	48.34
MTTTANTLPGDFK		0.000164822	0	1	2	2	Unigene55339_gan_3	0	1396.67769	0	7971834.5	11745775			8005877.5			Peak Found	High	Not Found	Not Found	Peak Found	Not Found	High	0	4.13E-05	2.53	46.17
MTVCLETENKRPLTWIEEK	1xCarbamidomethyl [C4]	0.00847601	0	1	1	3	Unigene132058_gan_3	1	2377.18903	0	263627.3438	399010.4375	431142.3438	211940.6563	237353.75	257150.7188		Peak Found	Peak Found	High	Peak Found	High	High	High	0	0.002288	2.68	57.93
MVAAATNNLCEAANAAVQGHASQEK	1xCarbamidomethyl [C10]	3.01E-06	0	1	1	4	Unigene131511_gan_3	0	2556.19294	0	237533.375	494821.3438	419128.8438	397035.6563	138754.1406	234413.8906		Peak Found	High	High	High	Peak Found	High	High	0	7.73E-06	3.44	51.22
MVHVSEPLTETVR		0.000261875	0	1	1	7	Unigene53408_gan_3	0	1497.77299	0	3422399	3619687.125	3595170.875	3717393.375	6453602.25	3380984.125		High	High	High	High	High	High	High	0	5.30E-05	3.79	42.27
MVHVSEPLTETVRK		1.16E-06	0	1	1	5	Unigene53408_gan_3	1	1625.86795	0	349024.9688	1378094.25	381564		681122.8281	2304759.75		Peak Found	High	Peak Found	High	High	High	High	0	1.38E-07	4.52	35.65
MSAVEAICTSGSPAIDHQGSSPSK	1xCarbamidomethyl [C8]	1.28E-08	0	1	2	3	Unigene56413_gan_3	0	2417.10715	0							NoQuanValues	High	High	Not Found	Not Found	High	Not Found	High	0	7.08E-09	4.06
NEEILNSLK		0.00297747	0	1	1	13	Unigene53497_gan_3	0	1059.56807	0	6559706.5	6786461	5073134	5053183.5	6757518	888695.75		High	High	High	High	High	High	High	0	0.0005129	2.61	47.4
IVQQECEHFQNLGK	1xCarbamidomethyl [C6]	5.25E-08	0	1	1	11	Unigene55741_gan_3	0	1729.83263	0	1393419.938	2157794.813	1283210.875	1350044.875	1541747.125			High	High	High	High	High	Not Found	High	0	2.89E-08	3.92	36.01
LVQAFQYTDEHGEVCPAGWKPGGDTIKPNVDDSKEYFSK	1xCarbamidomethyl [C15]	7.90E-17	0	1	1	50	Unigene90471_gan_3	1	4413.07684	0	80342887.75	191929982	128414758.5	85823280.5	129046961.8	94724595.88		High	High	High	High	High	High	High	0	3.11E-11	7.62	58.07
LSELHCDKLHVDPENFR	1xCarbamidomethyl [C6]	1.56E-10	0	1	1	96	Unigene56228_gan_3	1	2109.0182	0	430857130.9	419716258.4	556421178.6	573114830.7	395843980.7	1663668181		High	High	High	High	High	High	High	0	3.58E-09	5.66	45.24
LSELHCDKLHVDPENFRLLGNVLVCVLAR	2xCarbamidomethyl [C6; C25]	0.000145058	0	1	1	18	Unigene56228_gan_3	2	3416.79296	0	781500.875	882871.0625	163892.3438	2050531.063	484522.8906	1518241.102		High	High	High	High	High	High	High	0	0.004005	3	82.11
LSGGGDWHIAYVLLYGPR		4.11E-05	0	1	1	4	Unigene157709_gan_3	0	1974.02321	0	347424.0625	633731.125	468434.4688	603634.625	491665.7188	855106.8125		High	High	Peak Found	Peak Found	High	High	High	0	1.69E-05	4.14	80.43
LSGNILSYTFQVK		8.99E-05	0	1	1	4	Unigene21446_gan_3	0	1469.79986	0	1149139.5	1514537.875	958289.875	931366	846725	1126286		Peak Found	High	High	Peak Found	High	High	High	0	0.0001251	2.69	72
ISHNHEDCLSFK	1xCarbamidomethyl [C8]	8.02E-06	0	1	1	16	Unigene56344_gan_3	0	1486.67434	0	15033866.75	21302040	14414796	14869385	15370753.25	5494838		High	High	High	High	High	High	High	0	1.91E-05	3.42	28.62
LSKEDIER		0.0061003	0	1	1	5	Unigene22295_gan_3	1	989.5262	0	1467855.875	1971038.5	1340328.125	1623372.625	1090246	618089.875		High	High	High	High	Peak Found	High	High	0	0.001213	1.82	23.76
ISLADIAQK		0.00501215	0	1	2	4	Unigene154095_gan_3	0	958.55677	0							NoQuanValues	High	High	Peak Found	High	High	Peak Found	High	0	0.003122	2.19	50.73
ISLAQSLTR		0.00364392	0	1	1	11	Unigene54084_gan_3	0	988.57857	0	20259180	21880830	16635024	15988727	20461604	13592013		High	High	High	High	High	High	High	0	0.001035	2.49	47.11
LSLEIEQLELQIDKAK		1.48E-06	0	1	1	2	Unigene54632_gan_3	1	1870.05317	0						507183.3438		Not Found	Not Found	Not Found	Not Found	Not Found	High	High	0	1.79E-07	3.31	72.9
LSLKLPENVVEESAR		1.81E-05	0	1	1	9	Unigene53408_gan_3	1	1683.92758	0	700798	1408956.625	1508948.813	1557872.063	1086285.75	14549062.5		Peak Found	High	High	High	High	High	High	0	6.55E-06	3.13	58.81
LSILYPATTGR		0.00356727	0	1	1	5	Unigene22992_gan_3	0	1191.6732	0	4832149	7591196	7084183	6009807	4808564	3868600		Peak Found	High	High	High	High	High	High	0	0.003647	2.13	54.43
ISLNTLTLNVK		0.00233153	0	1	2	3	Unigene80525_gan_3	0	1215.73071	0							NoQuanValues	High	Not Found	High	Not Found	Not Found	High	High	0	0.0005031	1.95
LSISGTYDLK		0.00227037	0	1	1	14	Unigene53981_gan_3	0	1096.58847	0	43344120	71088856	52815704	32891100	34222292	66016312		High	High	High	High	High	High	High	0	0.000534	2.15	50.32
LSLWGEHTGQLYSK		0.000119767	0	1	1	6	Unigene53527_gan_3	0	1618.82238	0	721132.1875	224248.3906	314650.6094	405433.2422	459862.5	572935.1094		High	High	Peak Found	High	High	High	High	0	0.00112	2.47	54.46
ISNGENCDVVINTLGK	1xCarbamidomethyl [C7]	0.000600627	0	1	1	3	Unigene21482_gan_3	0	1732.85342	0	187080.8594		162878.9688		329699.9375			High	Not Found	High	Not Found	High	Not Found	High	0	0.0001265	2.22	50.52
LSNHISSLFR		0.00403108	0	1	1	5	Unigene10355_gan_3	0	1173.63748	0	214694.0938	464959.0625	435660.5625	316191	291863.5625	88143.76563		High	High	High	High	High	Peak Found	High	0.001445	0.04773	1.79	48.65
LSNNALSGLPQGVFGK		2.06E-06	0	1	1	7	Unigene933_gan_3	0	1601.86458	0	1097530.25	1122757.125	1195724.5	960099.9375	1365584.5	752120.25		High	High	High	High	High	High	High	0	1.09E-07	3.68	65.4
LSPLGEELR		0.000876297	0	1	1	22	Unigene54931_gan_3	0	1013.56259	0	333956132	380381735.9	309263968	290180034.7	294607552	39972508		High	High	High	High	High	High	High	0.0005781	0.007525	1.83	47.8
LSPIYNLVPVK		0.00374205	0	1	1	6	Unigene89_gan_3	0	1242.74564	1	2664341	3938723.75	2029432.75	3960836.5	4270736	2801647.75		Peak Found	High	Peak Found	High	High	High	High	0	0.0009242	1.94	66.92
LSQNFVYESGFLDFSK		9.82E-06	0	1	1	2	Unigene54935_gan_3	0	1880.90651	0	407570.9688			340653.875	293562.3438			High	Not Found	Not Found	Peak Found	High	Not Found	High	0	1.07E-06	4.11	78.31
LSSELYNDAR		0.00111923	0	1	1	5	Unigene53301_gan_3	0	1167.56404	0	2179104	2586941.75	2172756	2605096	2123355	1206403.875		High	Peak Found	High	High	High	High	High	0	0.0002457	2.66	36.92
LSSFIGAIAIGDLVK		0.000232941	0	1	1	3	Unigene54960_gan_3	0	1503.87811	0			251198.0781		220834.1094			High	Not Found	High	Not Found	High	Not Found	High	0	2.82E-05	2.79	82.18
LSSPAIITSK		0.00178723	0	1	1	5	Unigene54923_gan_3	0	1016.59864	0		2087454.75	670369.5625	1587710.625		749836.75		Not Found	High	High	High	Not Found	Peak Found	High	0	0.0004113	2.64	39.38
LSELHCDKLHVDPENFKLLGNVLVCVLAHHFGK	2xCarbamidomethyl [C6; C25]	9.61E-09	0	1	1	24	Unigene56229_gan_3	2	3838.98837	0	462070.4531	1409723.305	1693827.781	1762321.766	495788.7148	4730971.82		High	High	High	High	High	High	High	0	7.35E-10	5.52	84.18
LSELHCDKLHVDPENFK	1xCarbamidomethyl [C6]	6.93E-10	0	1	1	212	Unigene56229_gan_3	1	2081.01205	0	1219083381	1740807615	1503543982	1867812385	1647855429	3225090062		High	High	High	High	High	High	High	0	4.18E-08	6.53	44.04
LSELHCDK	1xCarbamidomethyl [C6]	0.00349223	0	2	2	85	Unigene56228_gan_3; Unigene56229_gan_3	0	1001.47206	1	329041819	452457206.4	346426543.2	324016342.7	364860057.4	55474097.72	NotUnique	High	High	High	High	High	High	High	0.001779	0.05491	2.23	21.35
ISEIEEEQEDPYLNDR		2.57E-05	0	1	1	4	Unigene53220_gan_3	0	1978.88762	0	315270.9375	301468.2813	210602.8281	273567.125	406272.5625	129139.3828		Peak Found	High	High	High	High	Peak Found	High	0	1.68E-05	2.44	49.39
IQQIAEGEK		0.00700287	0	1	1	6	Unigene934_gan_3	0	1015.54185	0	568497.3125	870297.875	771202.8125	504953.1563	475911.9063	132323.7031		High	High	High	High	High	High	High	0	0.003736	1.86	24.4
LQSIGTENTEENR		0.000226825	0	1	1	5	Unigene53063_gan_3	0	1490.70814	0	265258.9688	451308.125	356532.2188	295908.0625	235268.875	28252.14844		High	High	High	High	High	Peak Found	High	0	3.57E-05	1.73	28.85
LQSIGTENTEENRR		0.00563333	0	1	1	4	Unigene53063_gan_3	1	1646.80925	0	1744294.188	3604565.5	2631419.875	2368151.688	1567077.188	1930418.625		High	Peak Found	Peak Found	High	High	Peak Found	High	0	0.001448	2.09	25.37
IQVLQQQADDAEER		1.01E-05	0	1	1	6	Unigene84454_gan_3	0	1642.8031	0	1335713.75	3082471.5	2078576.5	1387984.75	1582755.375			High	High	High	High	High	Not Found	High	0	3.57E-06	2.38	39.15
IQVWHEEHR		0.00304146	0	1	1	9	Unigene16461_gan_3	0	1233.61233	0	578736.3281	1073768.625	744149.9688	702019.4688	515961.3125	486772.5		High	High	High	High	High	High	High	0	0.001174	2.27	27.8
LREQIGPVTQEFWDNLEK		1.39E-10	0	1	1	33	Unigene54931_gan_3	1	2202.11896	0	75917692	76197607	74750427	63173792	64428118	12384824		High	High	High	High	High	High	High	0	3.36E-09	5.26	72.75
LREQIGPVTQEFWDNLEKETEVLR		9.09E-21	0	1	1	22	Unigene54931_gan_3	2	2929.50541	0	3943759.953	17875566	8288077.938	9001594.5	7413401	12589534.5		High	High	High	High	High	High	High	0	5.63E-24	7.1	82.08
IRFHDYLGDSWGILFSHPR		5.68E-08	0	1	1	2	Unigene22992_gan_3	1	2316.16725	0						679156.25		Not Found	Not Found	Not Found	Not Found	Not Found	High	High	0	6.98E-09	5.13	76.85
LRGEQTWSSDSAPAELLLSDETLPAPELSAHPATR		1.18E-15	0	1	1	31	Unigene54000_gan_3	1	3745.86677	0	9490130.125	7992646.25	9620189	9043712.5	11114419.88	15520818.94		High	High	High	High	High	High	High	0	6.48E-12	6.29	72.98
LRNQLTAHAQR		0.00742367	0	1	1	4	Unigene54524_gan_3	1	1307.72909	0			210042.9375		131685.0938	563050.25		Not Found	High	High	High	Peak Found	High	High	0.0002433	0.002528	2.14	21.22
IRPGEQEQYESTIGFK		9.29E-07	0	1	7	9	Unigene141675_gan_3	0	1881.93412	0	3260417.5	4482686.375	4651354.25	1310883.438	4135966.5	12149821.19		High	High	High	Peak Found	High	High	High	0	1.26E-07	4.03	45
LSTLPFALNIPTLPK		0.000195423	0	1	1	6	Unigene55620_gan_3	0	1624.96726	0	1318005.5	971065.1875	892816.125	979040.625	807398.75	1349142.875		High	High	High	High	High	High	High	0	0.0008423	2.71	81.78
LRTEGDGLYTLNSEK		2.80E-08	0	1	3	18	Unigene54672_gan_3	1	1695.8548	0	9226710	40019728	5230030.5	19142016	26062669	15119498		High	High	High	High	High	High	High	0	5.94E-07	4.18	40.98
LRVDPINFK		0.00128523	0	1	1	166	Unigene53575_gan_3	1	1101.6415	0	2649359003	3693178968	3244842464	2992655983	3033562197	2875923091		High	High	High	High	High	High	High	0.000556	0.01888	3.18	47.43
LRVDPINFKLLSHCLLVTLACHHPADFTPAVHASLDK	2xCarbamidomethyl [C14; C21]	4.50E-13	0	1	1	79	Unigene53575_gan_3	2	4206.21032	0	17541882.75	20085994.5	24735904.63	20517786.35	11390145.88	32054715.09		High	High	High	High	High	High	High	0	1.02E-10	8.68	81.94
LSAEKVEIATLTR		0.000995629	0	1	1	6	Unigene154256_gan_3	1	1430.82132	0	132660.2656		352361.7813	222810.7344	257582.1875	832004.5		High	Not Found	High	High	High	High	High	0	0.0002098	2.69	47.27
LSAIYGGTYMLNKPIEEIIVQNGK		0.000848769	0	1	2	1	Unigene55540_gan_3	0	2651.4113	0							NoQuanValues	Not Found	Not Found	Not Found	Not Found	High	Not Found	High	0	0.0001755	2.2
ISANADELR		0.00286871	0	1	1	6	Unigene54524_gan_3	0	988.5058	0	5254949	3329311	6530181.5	4430952.5	5408416	4852423		High	High	High	High	High	High	High	0	0.001152	2.35	31.5
ISASPQSLCALR	1xCarbamidomethyl [C9]	3.99E-06	0	1	1	14	Unigene54217_gan_3	0	1302.68345	0	9847838	17008860	12333490	11863459	13130603	13419133		High	High	High	High	High	High	High	0	2.24E-05	3.18	48.43
LSCQCLGFGSGHFR	2xCarbamidomethyl [C3; C5]	1.06E-07	0	1	1	6	Unigene52937_gan_3	0	1625.73114	0	2532068.75	2975141.125	2010460.5	3472597.25	2320912.813	2194031.188		High	High	High	High	High	Peak Found	High	0	6.80E-09	2.35	47.98
LSCSSLGWTPAVPQCK	2xCarbamidomethyl [C3; C15]	5.81E-08	0	1	1	16	Unigene54632_gan_3	0	1790.8564	0	6323249.156	8844909.938	5477276.219	6184120.469	7924130.469	2859760.5		High	High	High	High	High	High	High	0	1.51E-07	3.85	56.98
LSDHWVIDSGAVSDWNVGR		1.97E-06	0	1	1	9	Unigene21893_gan_3	0	2113.00974	0	684317.375	1672598.938	1075970.672	750014.625	975635.0938	955547.75		High	High	High	High	High	High	High	0	1.07E-06	3.89	67.41
LSEGYSVHTR		7.38E-05	0	1	2	12	Unigene152408_gan_3	0	1148.56946	0	1643356.125	2663000.625	2188683.063	1995993.5	1962190	1801835.125		High	High	High	High	High	High	High	0	0.0003206	2.49	25.66
ISEKDEITCQMGK	1xCarbamidomethyl [C9]	1.15E-05	0	1	1	7	Unigene55419_gan_3	1	1538.7189	0	1476666.313	2464084.625	1642344.563	1623770.875	1667544.875	622233.4844		High	High	High	High	High	Peak Found	High	0	5.20E-06	3.15	33.27
LRTEGDGLYTLNSEKHWTNK		8.85E-13	0	1	3	4	Unigene54672_gan_3	2	2362.1786	0						22709489		Not Found	Not Found	Not Found	Not Found	Not Found	High	High	0	6.01E-07	5.72	41.45
LVQIEYALAAVAGGAPSVGIK		1.16E-08	0	1	2	7	Unigene153175_gan_3	0	2027.15355	0		834342.9375	746134.375	1301574.594	590348	1013872.563		Not Found	Peak Found	High	High	High	High	High	0	8.53E-10	4.07	81.89
ISVYYNEAHGK		0.0016069	0	1	1	7	Unigene14056_gan_3	0	1280.62698	0	415908.0313	705494.5938	384238.8906	556650.3906	134032.3203	92360.5		Peak Found	High	High	High	Peak Found	Peak Found	High	0	0.001639	2.22	30.91
ITCGGDNIGSK	1xCarbamidomethyl [C3]	0.000566483	0	1	1	7	Unigene97199_gan_3	0	1121.52555	0	5390498.5	15297101	5292299.5	9271126.438	10968672	5239926.5		High	High	High	High	High	High	High	0	0.000112	2.62	23.15
ITYGETGGSSPVQEFTVPGSK		2.18E-06	0	1	1	10	Unigene53601_gan_3	0	2141.0397	0	1247643.469	1872114.188	1398780.844	1284811.719	1188684.875	61647.01953		High	High	High	High	High	Peak Found	High	0	1.16E-07	3.22	58.26
IVADKDYSVTANSK		1.70E-07	0	1	1	13	Unigene2323_gan_3	1	1510.77476	0	3101797.75	4566966.75	4271752.875	4075077.125	3879865.625	3596809.375		High	High	High	High	High	High	High	0	1.09E-06	3.19	28.24
LVAYYTLVDSK		9.13E-05	0	1	1	7	Unigene56344_gan_3	0	1271.68818	0	17015064	22215038	16693462	15325216	18291494	15233930		High	High	High	High	High	High	High	0	9.69E-06	2.99	58.35
IVCPKPEVK	1xCarbamidomethyl [C3]	0.00711522	0	1	1	30	Unigene56156_gan_3	0	1069.60743	0	3189770.375	4988637.25	3275320	3456089.125	3610660.875	2283853.75		High	High	High	High	High	High	High	0	0.00353	1.93	24.98
IVCPSPNLPPK	1xCarbamidomethyl [C3]	0.00204133	0	1	1	139	Unigene56512_gan_3	0	1221.66601	0	42951784.63	64508904.25	69505626.25	46307088.28	55719049.97	61938045.94		High	High	High	High	High	High	High	0	0.001059	2.28	43.46
IVCPSPNLPPKAVPK	1xCarbamidomethyl [C3]	0.000480344	0	1	1	8	Unigene56512_gan_3	1	1616.91926	0						1818058.875		Not Found	Not Found	Not Found	Not Found	Not Found	High	High	0	0.000188	2.82	37.67
LVDGQCHISLSK	1xCarbamidomethyl [C6]	1.30E-06	0	1	1	14	Unigene53005_gan_3	0	1356.69401	0	3349676.25	2490287.25	3279552	2193421.438	4283926.25	3516930.125		High	High	High	High	High	High	High	0	1.25E-07	3.05	34.21
IVEGLTINDFSR		0.000145832	0	1	1	6	Unigene153527_gan_3	0	1363.72161	0	2224537	4061581.5	3342008.25	3296025	3033272.25	2623192.25		Peak Found	High	High	High	High	High	High	0	0.000446	1.99	61.01
IVENSDAVTEILNNAELLKR		2.06E-08	0	1	1	2	Unigene30233_gan_3	1	2241.2085	0		266786.9688	143629.8125	159694.3594		397408.125		Not Found	Peak Found	High	Peak Found	Not Found	High	High	0	1.69E-09	3.77	77.1
LVGSQEELASWGHEYVR		1.17E-08	0	1	1	9	Unigene23774_gan_3	0	1959.95592	0	528285.3125	960349.75	737884.375	598399.125	656681.3125	460473.375		High	High	High	High	High	Peak Found	High	0	8.56E-10	3.36	58.27
LVKPGNQNTQVTEAWNK		0.00190499	0	1	1	7	Unigene21917_gan_3	0	1927.0032	0	2006508.875	2636278.406	2402924.375	2511244.469	1136298.484	1872355.094		High	High	High	High	High	High	High	0	0.0003126	2.86	37.19
LVLLNAVYLSAK		0.000394501	0	1	1	6	Unigene54982_gan_3	0	1303.7984	0	1267200.375	1797935.5	1072894.25	1335122.125	1244021	757067.1875		High	High	High	High	High	High	High	0	9.39E-05	2.54	73.36
LVLSGEEVLETLQEK		3.90E-07	0	1	1	8	Unigene133034_gan_3	0	1686.91601	0	1225595.063	2322398.125	1098016.984	1620378.313	1148771.875	451253.1094		High	High	High	High	High	High	High	0	4.00E-08	3.67	77.09
LVLSGEEVLETLQEKGER		1.93E-06	0	1	1	1	Unigene133034_gan_3	1	2029.08118	0						675931.0625		Not Found	Not Found	Not Found	Not Found	Not Found	High	High	0	2.39E-07	2.89	71.17
IVITGDADIDHDQVLVQAIK		4.56E-06	0	1	6	3	Unigene141675_gan_3	0	2163.16557	0		950174.0625				1208868.25		Not Found	High	Not Found	Not Found	Not Found	High	High	0	2.76E-07	3.05	63.68
LVIVGDGACGK	1xCarbamidomethyl [C9]	0.000388253	0	1	3	3	Unigene22573_gan_3	0	1088.57686	0	403003.5313	983806.25	339734.5938	675620.125	501518.3125	521296.9063		Peak Found	High	Peak Found	High	Peak Found	High	High	0	7.67E-05	2.4	37.92
LVLVGDGGTGK		0.000392407	0	1	1	9	Unigene55257_gan_3	0	1015.57824	0	4182402.75	3817408.25	4513550	4578630	3020576	1900845.125		High	High	High	High	High	High	High	0	6.57E-05	2.48	38.5
LVNHFVEEFK		0.000390324	0	1	1	8	Unigene154312_gan_3	0	1261.65755	0	461699.3281	901015.9063	476904.9375	920736.6563	554055.2969	259356.6875		High	High	High	High	High	Peak Found	High	0	4.91E-05	3.04	48.87
LVNTCLAEELLHIHAFEQK	1xCarbamidomethyl [C5]	2.51E-06	0	1	1	8	Unigene152332_gan_3	0	2265.16961	0	318175.6875	884547.5	501191.4531	596929.7188	564100.2656	366917.6563		High	High	High	Peak Found	High	Peak Found	High	0	2.74E-07	3.01	73.61
LVPFATELHER		3.07E-05	0	1	1	13	Unigene54524_gan_3	0	1311.70556	0	3008023.25	5185412.75	4117146	3648638.875	3332389	3955842		High	High	High	High	High	High	High	0	5.03E-06	3.1	50.81
LVPGGGATEIELAK		0.00742367	0	1	1	5	Unigene153941_gan_3	0	1354.75766	0	291645.9688	639946.4375	395703.0313	365020.25	383167.0313	435878.4688		Peak Found	High	High	High	High	High	High	0	0.001525	1.46	49.24
LVQAFQFTDK		0.000503906	0	1	1	10	Unigene55586_gan_3	0	1196.631	0	4047358.5	6348087.5	6057292.5	4196715.5	4228576	949471.25		High	High	High	High	High	High	High	0	0.001188	2.67	54.77
LVQAFQYTDEHGEVCPAGWKPGGDTIKPNVDDSK	1xCarbamidomethyl [C15]	1.35E-11	0	1	1	29	Unigene90471_gan_3	0	3758.77551	0	32393488.5	51651626	48337658.5	33851015.5	38078559	3751084.781		High	High	High	High	High	High	High	0	5.16E-13	6.46	54.37
LTYDQTVRPICLPCTQGTNQALR	2xCarbamidomethyl [C11; C14]	1.25E-13	0	1	1	7	Unigene55670_gan_3	0	2705.34978	0	5326420.5	7309020.5	4600569	5490842.5	7179999	3290507		High	High	High	High	High	High	High	0	3.06E-15	5.62	57.03
ITVVGVGQVGMACAISILGK	1xCarbamidomethyl [C13]	3.58E-05	0	1	1	11	Unigene2323_gan_3	0	1973.09221	0	96645.15625	308914.6875	189089.4219	165678.6719	139111.0313			High	High	High	High	High	High	High	0	0.0003797	2.56	83.63
LTVEDPVTVEYITR		7.29E-06	0	1	1	4	Unigene22349_gan_3	0	1634.86358	0			623073.5	549579.375		692636.5		Not Found	Not Found	High	High	High	High	High	0	9.88E-07	3.4	63.26
LTVASHEEMHK		0.000183333	0	1	1	10	Unigene174534_gan_3	0	1281.6256	0	445646.3125	1580204	707727.2813	1057465.469	222181.7656	338337.5469		High	High	High	High	High	High	High	0	2.04E-05	2.56	21.97
ITDNMFCAGFKPSEGK	1xCarbamidomethyl [C7]	0.00639879	0	1	2	3	Unigene55951_gan_3	0	1801.82477	0	78185.53906	99210.07031	266083.9766	130720.125	302245.3906			Peak Found	Peak Found	High	Peak Found	High	Not Found	High	0	0.00168	2.08	51.05
LTDQTVIGCSGFHGDCLTLTK	2xCarbamidomethyl [C9; C16]	2.57E-08	0	1	2	9	Unigene152408_gan_3	0	2323.10569	0	864702.4844	1236114.125	1059508.625	1277476.672	939864	964280.25		High	High	High	High	High	High	High	0	2.04E-09	4.39	57.2
LTDSQSFDYSEIPNFPR		0.00189488	0	1	2	3	Unigene152198_gan_3	0	2015.93451	0	151209.2031		183417.2031	216171.2813	193316.3281			Peak Found	Not Found	High	High	High	Not Found	High	0	0.000307	2.4	67.88
ITDVTSGLLGGEDGR		0.000613546	0	1	1	2	Unigene130818_gan_3	0	1489.74928	0	4696507	7306702	6431234	4482011.5	4830000.5	1591112.375		High	Peak Found	Peak Found	High	Peak Found	Peak Found	High	0	0.0001271	2.12	54.12
ITENDLQIALDNTK		2.05E-07	0	1	1	5	Unigene56551_gan_3	0	1587.82244	0	1353512.5	1291805.125	961367.875	994389.4375		648680.1875		Peak Found	High	High	High	High	High	High	0	1.98E-08	3.98	60.76
ITFDDYIACCVK	2xCarbamidomethyl [C9; C10]	5.08E-05	0	1	1	6	Unigene168423_gan_3	0	1504.68106	0	410312.1563	727485.9375	653132.5625	575545.4375	578604.25	670250.5625		High	High	High	High	High	Peak Found	High	0	2.84E-05	2.52	65.26
LTFSCLGGSDNFK	1xCarbamidomethyl [C5]	5.08E-05	0	1	1	7	Unigene154235_gan_3	0	1445.67294	0	1252596.25	2535498.75	1376058	1282512.875	1134449.75	334006.375		High	High	High	High	High	High	High	0	6.70E-06	2.88	58.82
LTGIKHELQANCYEEVKDR	1xCarbamidomethyl [C12]	9.42E-08	0	1	1	6	Unigene54486_gan_3	2	2303.14486	0	214329.4219	419368.7188	375719.3125	378706.2188		2922798.375		Peak Found	High	High	High	Not Found	High	High	0	8.91E-09	3.75	36.25
LTGSSGFVTDGPGNYK		1.21E-07	0	1	1	5	Unigene124639_gan_3	0	1599.76493	0	1909827.875		1206681.625	811564	1577079.5			High	Not Found	High	High	High	High	High	0	1.57E-06	3.7	43.9
ITHYNYLILSK		0.000157951	0	1	1	11	Unigene173007_gan_3	0	1364.75726	0	1489539.875	2828570.25	1553287.875	2124335.313	1867326.938	1026837.938		High	High	High	High	High	High	High	0	0.00354	2.62	51.01
ITLPVDFVTAEKFDENAK		1.58E-07	0	1	1	6	Unigene56005_gan_3	1	2037.0539	0	278699.8125	457826.6875	723137.4375	635700.1875	204896.9531	1703282.75		Peak Found	High	High	High	Peak Found	High	High	0	5.45E-09	3.35	71.27
LTAFVNTLNGK		6.71E-05	0	1	1	4	Unigene132433_gan_3	0	1177.65755	0	427829.1875	1250069.5	399015.1875	534051.3125	650492			High	Peak Found	High	High	High	Not Found	High	0	1.12E-05	1.78	50.39
LTLTPWVGLR		0.00188484	0	1	2	6	Unigene22633_gan_3	0	1155.68846	0	536528.4375	508942.3438	632265.125	421328.625	554371.25	323146.5625		High	High	High	High	High	High	High	0	0.001335	2.44	73.87
LTMNTPKNPQPLLITVSTK		0.00490678	0	1	1	1	Unigene56344_gan_3	1	2096.17839	0						348244.1875		Not Found	Not Found	Not Found	Not Found	Not Found	High	High	0	0.001243	2.3	57.2
LTMNTPKNPQPLLITVSTKK		0.0014371	0	1	1	2	Unigene56344_gan_3	2	2224.27335	0						1514338.5		Not Found	Not Found	Not Found	Not Found	Not Found	High	High	0	0.0003257	2.49	51.06
LTQDQDVDVK		0.00067521	0	1	1	5	Unigene152284_gan_3	0	1160.57936	0	489351.2188	873447.3125	662602.3125	549587.875	386481	245374.9063		High	Peak Found	High	High	High	High	High	0	0.00289	1.88	26.19
ITQLLESLPSDTR		0.000636828	0	1	1	7	Unigene54982_gan_3	0	1472.7955	0	1742722.813	2481446.844	1465012.078	1561142.328	2278374.375	761116.5469		High	High	High	High	High	High	High	0	8.69E-05	3.21	58.16
ITQVLHFTK		0.0026348	0	1	1	10	Unigene52944_gan_3	0	1086.63061	0	3753970	4686210	3076232.875	2127935.313	3906886.375	2308487.938		High	High	High	High	High	High	High	0	0.0005757	2.26	40.02
ITSDLDGHPVPK		0.00216428	0	1	1	6	Unigene54444_gan_3	0	1278.66884	0	258789.2969	662879.375	380683.8438	284305.9688	220387.4688	138874.2656		High	High	High	High	High	High	High	0	0.003939	2.28	30.89
ITSEALLVTQQLVK		0.000462781	0	1	1	5	Unigene91658_gan_3	0	1542.91013	0	460043.4688	622054.25	468145.8438	501354.1563	528261.125	249265.3906		High	High	High	High	High	Peak Found	High	0	0.0002966	2.43	68.08
ITSGPFEPDLYK		0.000771262	0	1	1	8	Unigene23729_gan_3	0	1366.68891	0	567398	712562.75	585950.0625	500283.5313	527347.1875	115196.625		High	High	High	High	High	Peak Found	High	0	0.0004459	2	56.07
LTSTAVELDQDHTFGQVVR		1.73E-10	0	1	1	16	Unigene55662_gan_3	0	2116.06692	0	4708889.875	7169665.25	5214152.125	4959711.5	3798727.625	2011210.531		High	High	High	High	High	High	High	0	2.75E-10	6.01	53.68
LTSTDTLPK		0.00667631	0	1	7	10	Unigene141675_gan_3	0	975.5357	0	1067761.25	1958619	1741045.625	1278973.125	1665141.625	1092524.125		High	High	High	High	High	High	High	0	0.003593	2.38	30.42
LTTVLTTHHHWDHAGGNEK		0.000719723	0	1	1	7	Unigene21547_gan_3	0	2154.04752	0	394832.1094	1160184.906	1117619.469	870212.8906	418875.8594	304177.7188		High	High	High	High	High	Peak Found	High	0	0.0004386	2	29.11
LTLVCSTAPGPLELDLTGDLESFKK	1xCarbamidomethyl [C5]	2.56E-10	0	1	1	3	Unigene21879_gan_3	1	2704.41136	0		1177002.5	527406.25	1376720.625		412822.1563		Not Found	High	Peak Found	High	High	Peak Found	High	0	1.30E-11	4.23	80.4
LQQELEFLEVQEEYIKDEQK		0.000248303	0	1	1	3	Unigene10418_gan_3	1	2538.26099	0	124368.8047	277906.75	257928.8125	271114.5313	255626.4375	196705.25		Peak Found	High	Peak Found	High	High	Peak Found	High	0	0.0002519	1.97	73.62
NEETPCVCGNR	2xCarbamidomethyl [C6; C8]	0.0032246	0	1	1	10	Unigene54009_gan_3	0	1335.54161	0	607458.6875	850933.75	699983.9375	679261.4375	658731.6875	550135.25		High	High	High	High	High	High	High	0	0.0005762	2.42	25.3
NENFEVIAK		0.00619822	0	1	1	6	Unigene56344_gan_3	0	1063.54185	0	11166940	14151099	11797876	11525881	12993776	11632789		High	High	High	Peak Found	High	High	High	0	0.005472	2.5	41.39
QFSSSSTTYNRGDSTYEGK		4.47E-06	0	1	1	9	Unigene55338_gan_3	1	2114.92613	0	1186936.969	2893801.75	1514836.281	2420067.125	1337145.875	11354587.75		High	High	High	High	High	High	High	0	2.08E-05	3.53	29.43
QGEILNLLETGYSR		0.000603831	0	1	1	1	Unigene143218_gan_3	0	1592.82786	0					320746.4688	272619.2188		Not Found	Not Found	Not Found	Not Found	Peak Found	High	High	0	0.0001264	2.7	74.89
QGFGNIATNANGK		4.11E-05	0	1	1	10	Unigene55622_gan_3	0	1291.63894	0	6668683.5	7226762	2912597.75	4535795.5	3732723.25	359489.1563		High	High	High	High	High	High	High	0	8.06E-05	3.44	35.62
QGFGNIATNANGKK		0.000261875	0	1	1	13	Unigene55622_gan_3	1	1419.7339	0	1288773.688	3401981.375	1188951.75	1812185.938	1188103.25	1009299.313		High	High	High	High	High	High	High	0	0.0002397	2.7	29.81
QGHVLFRPTVGQQQSCPTCSTSLLNGDFK	2xCarbamidomethyl [C16; C19]	8.31E-07	0	1	1	9	Unigene53225_gan_3	0	3262.57319	0	740721.875	1039172.813	887550.3125	658760.5625	473015.1406	677364.8438		High	High	High	High	High	Peak Found	High	0	5.58E-07	4.39	56.42
QGLMPVLESFR		3.79E-05	0	1	1	27	Unigene54931_gan_3	0	1276.67182	0	82728210.39	99235398.66	80947438.72	72531694.9	85990526.27	76399914.5		High	High	High	High	High	High	High	0	7.64E-05	2.55	74.65
QGLMPVLESFR	1xOxidation [M4]	0.000551611	0	1	1	13	Unigene54931_gan_3	0	1292.66673	1	16529808.5	37143883	30832225	22712565	23439059	13757490		High	High	High	High	High	High	High	0	7.36E-05	2.59	61.81
QGIPFFGQVQLVDGK		4.36E-05	0	1	1	10	Unigene54217_gan_3	0	1632.87442	0	7104670.703	10092784.4	7508810.273	8533766.75	9572397.82	10064517.25		High	High	High	High	High	High	High	0	0.0001052	2.64	78.09
QGNSAFAAFPGR		0.000219696	0	1	1	15	Unigene56344_gan_3	0	1222.59635	0	13734731	14652325	11053080	12130430	14532886	14045290		High	High	High	High	High	High	High	0	0.0002882	3.86	48.11
QKPDGIFNEDGPVIHEEMIGGVR		9.82E-09	0	1	1	5	Unigene56344_gan_3	0	2537.2453	0	632788.625	859952	584354.875	527817.5625	868602.125	530925.875		High	High	High	Peak Found	High	Peak Found	High	0	3.40E-09	3.47	59.18
QKQITENENAINEYSSELEK		2.11E-06	0	1	1	6	Unigene55622_gan_3	1	2367.13104	0	324538.0313	882790.4375	594961	905160.5	508500.0625	1357850.25		High	High	Peak Found	High	High	High	High	0	3.99E-07	4.22	51.03
QKREPGQDLVVMPLTITTDFIPSFR		2.11E-08	0	1	1	3	Unigene56344_gan_3	2	2888.53387	0	190839.9844					400906.8438		Peak Found	Not Found	Not Found	Not Found	Not Found	High	High	0	1.74E-09	3.65	81.61
QKVAPLGAELR		0.00470263	0	1	1	12	Unigene54931_gan_3	1	1181.70008	0	1402669.594	1943745.625	3202316.5	2598481.063	2272834.438	46375518		High	High	High	High	High	High	High	0	0.002006	3.06	34.94
QKVEISIIR		0.00700287	0	1	1	7	Unigene52944_gan_3	1	1085.66772	0	1645674.313	1527953.844	1125357.719	1753281.938	1581382.688	501650.1563		High	High	High	High	High	High	High	0.0003917	0.01624	2.37	41.15
QIAVEAQEILR		0.00231917	0	1	1	6	Unigene934_gan_3	0	1269.71613	0	312012.5938	604682.875	474517.625	279838.5625	448701.9688	138003.0625		High	High	High	High	High	High	High	0.0002108	0.009742	1.8	55.96
QLCDNAGFDATNILNK	1xCarbamidomethyl [C3]	0.00146021	0	1	1	1	Unigene151994_gan_3	0	1793.84867	0							NoQuanValues	Not Found	Not Found	Not Found	High	Not Found	Not Found	High	0	0.0003296	1.9
QIDEADIGLQK		0.00167674	0	1	1	3	Unigene54190_gan_3	0	1229.63721	0	885697.4375	690358.25	531796.25	439981.9688	672576.625			High	Peak Found	High	Peak Found	High	Not Found	High	0	0.0002675	2.5	42.56
QIDSSGAADAQEHEEVIAEGPLEDR		1.94E-08	0	1	1	8	Unigene43884_gan_3	0	2666.21762	0	1339957.75	2393992.75	1776302.25	1340451	1731452.25	388526.5938		High	High	High	High	High	High	High	0	4.39E-09	4.22	50.15
QLEEAEEEAQR		0.000307205	0	1	2	2	Unigene53200_gan_3	0	1331.60736	0		557376.375						Not Found	High	Not Found	High	Not Found	Not Found	High	0	0.0001569	2.53	27.43
QIEELKGQEVSPK		3.57E-06	0	1	1	12	Unigene28824_gan_3	1	1484.7955	0	5548280.375	11334020	6692096.5	6839386.5	7897712.5	5997786.5		High	High	High	High	High	High	High	0	4.51E-07	3.16	30.22
QIESGIDTGK		0.00216428	0	1	2	6	Unigene174419_gan_3	0	1047.53168	0	1704405.125	1320299.375	969081.625	2832693.75	3222911.5	162106.7031		High	High	High	High	High	High	High	0	0.003413	1.78	26.69
QIESGIDTGKVEAEDK		1.17E-07	0	1	2	9	Unigene174419_gan_3	1	1718.8443	0	7775211	6629293.25	4343158.25	13037666	13341140	312124.5625		High	High	High	High	High	Peak Found	High	0	7.90E-08	3.78	33.38
QIESGIDTGKVEAEDKVSGAVTYR		1.17E-10	0	1	2	14	Unigene174419_gan_3	2	2552.28385	0	7971817.25	7674958	6413773.75	17885207.69	17202080.77	2423937.75		High	High	High	High	High	High	High	0	3.84E-10	4.63	46.92
QFSSSSTTYNR		2.28E-05	0	1	1	10	Unigene55338_gan_3	0	1277.57567	0	16646580	33118226	10727509	20175656	16431877	2673762.25		High	High	High	High	High	Peak Found	High	0	0.0004774	2.67	26.4
QFLSETEKLSPEDR		4.68E-07	0	1	1	2	Unigene28824_gan_3	1	1678.82826	0						5653596.75		Not Found	Not Found	Not Found	Not Found	Not Found	High	High	0	5.09E-08	4.15	44.86
QFDIQLLTHNDPK		4.95E-05	0	1	1	9	Unigene164653_gan_3	0	1568.80673	0	1953403.5	3470272.625	2569998	1985912.375	1914405.313	1276159.188		High	High	High	High	High	High	High	0	1.81E-05	3.15	58.63
QEYDESGPSIVHRK		0.000121694	0	1	1	5	Unigene53028_gan_3	1	1644.79762	0	329701.9297	859997.2813	1116659.922	888615.4063	358011.7969	1404539.438		Peak Found	High	Peak Found	High	High	Peak Found	High	0	2.16E-05	2.49	27.21
QAQQERDELADEIANSSGK		0.00420614	0	1	1	3	Unigene53200_gan_3	1	2088.97923	0	216993.8594	516699.75	429444.625	296628.6875	78323.35938			Peak Found	High	High	High	Peak Found	Not Found	High	0.0003703	0.02032	2.13	43.32
QAQQIVQPQTPVAVSQSKPGCYDNGK	1xCarbamidomethyl [C21]	0.00816723	0	1	2	3	Unigene53699_gan_3	0	2828.39957	0	268683.0938	414218.4688	350085.5938	328114.5	286633.3125	122280.8984		High	High	Peak Found	Peak Found	High	Peak Found	High	0	0.002214	2.54	48.78
QAQYLGLSR		0.00646707	0	1	1	1	Unigene54542_gan_3	0	1035.55817	0						732124.4375		Not Found	Not Found	Not Found	Not Found	Not Found	High	High	0	0.001675	2.38	39.85
QASALIDRPAPHFER		1.65E-06	0	1	7	11	Unigene141675_gan_3	0	1707.89253	0	7516147.25	5431917.375	7030891.5	4803168.875	5258861	6780241.5		High	High	High	High	High	Peak Found	High	0	8.38E-08	3.17	38.33
QATVGDINTERPGLLDLK		1.65E-05	0	1	2	3	Unigene54569_gan_3	0	1940.04473	0	532964.6875	770015.25	526560.6875	505229.875	479154.8125			Peak Found	High	High	High	Peak Found	Not Found	High	0	4.67E-05	2.57	56.93
QAVTALGSPCLGWASSQAK	1xCarbamidomethyl [C10]	3.85E-08	0	1	2	5	Unigene55951_gan_3	0	1931.96437	0	2108111.875	2431927.938	2425592.063	2787185.313	2281148.688	2122095.313		High	Peak Found	High	High	Peak Found	Peak Found	High	0	1.38E-09	3.6	59.72
QCSKEDGGGWWYNR	1xCarbamidomethyl [C2]	3.02E-05	0	1	1	2	Unigene55622_gan_3	1	1742.73398	0							NoQuanValues	Not Found	Not Found	Not Found	Not Found	Not Found	High	High	0	4.80E-06	3.06
QCVENADLPEGEKKPIDQR	1xCarbamidomethyl [C2]	0.000189281	0	1	1	11	Unigene65775_gan_3	1	2226.08192	0	460256.625	443390.125	523026.2656	508619.4688	228622.6563	589116.8438		High	High	High	High	High	High	High	0	3.29E-05	2.02	30.54
QDGHLWCSTTSNYEQDQK	1xCarbamidomethyl [C7]	1.88E-07	0	1	5	7	Unigene152158_gan_3	0	2196.92509	0	1218062.188		1734281.5	435526.4375	1574407.5			High	Not Found	High	High	High	Not Found	High	0	2.82E-05	3.89	39.02
QDGQFSVLFAK		0.000232941	0	1	2	12	Unigene54014_gan_3	0	1239.63681	0	10879391	4981983.5	18766683.75	3071504.5	3663568	3899273.625		High	High	High	Peak Found	High	High	High	0	8.36E-05	3.54	62.62
QDGSVDFGR		0.00762318	0	1	1	15	Unigene55622_gan_3	0	980.4432	0	22498318	40838172	13995284	28061738	24934402	12855228		High	High	High	High	High	High	High	0	0.001579	2.37	30.9
QLGCGESLSPSAK	1xCarbamidomethyl [C4]	8.84E-05	0	1	1	4	Unigene2142_gan_3	0	1333.64164	0	473253.1563	414180.9375	457494.7188	1284015.625	1898883.625	243354.7656		High	High	Peak Found	Peak Found	High	Peak Found	High	0	1.40E-05	2.78	32.73
QDGSVDFGRK		0.00746315	0	1	1	12	Unigene55622_gan_3	1	1108.53816	0	3113389.875	5075460.25	2467218.063	4639077.25	3683040	3330103.75		High	High	High	High	High	High	High	0	0.001964	1.94	24.64
QDPERNECFLTHK	1xCarbamidomethyl [C8]	0.000739125	0	1	1	16	Unigene54746_gan_3	1	1673.77003	0	281181768	302485364	272278512	208387536	212093344	17722272.25		High	Peak Found	High	High	High	High	High	0	0.001527	2.76	29.46
QDPERNECFLTHKDDNPGFPPLVTPEPDAMCTAFQENEQK	2xCarbamidomethyl [C8; C31]	8.44E-13	0	1	1	50	Unigene54746_gan_3	2	4702.09192	0	16222587.75	23174291.5	20182048	18250490.5	18797172	15439876.5		High	High	High	High	High	High	High	0	1.26E-08	7.32	67.2
QDPERNECFLTHKDDNPGFPPLVTPEPDAMCTAFQENEQK	2xCarbamidomethyl [C8; C31]; 1xOxidation [M30]	1.96E-05	0	1	1	19	Unigene54746_gan_3	2	4718.08683	0	1165244.438	870234.5625	2223481.25	1006377.359	1548490.688	452591.0859		High	Peak Found	High	High	High	High	High	0	1.67E-06	3.76	60.71
QDQVCIAR	1xCarbamidomethyl [C5]	0.00629771	0	1	2	2	Unigene23074_gan_3	0	989.48329	0	118669.125	203309.9219	164978.6406	124072.4219	115075.4844	22841.06445		Peak Found	High	High	Peak Found	Peak Found	Peak Found	High	0	0.001208	1.8	27.52
QEFEKQDELKR		0.00314003	0	1	1	3	Unigene26204_gan_3	2	1449.73323	0	137626.8438	129912.2109	174219.8125	101792	70846.03125	55527.27344		Peak Found	High	Peak Found	High	High	Peak Found	High	0	0.0005581	1.45	24.11
QEGGDNDLIER		0.000626744	0	1	1	1	Unigene11081_gan_3	0	1245.57058	0						559936.8125		Not Found	Not Found	Not Found	Not Found	Not Found	High	High	0	0.0001313	1.42	31.65
QELEIQEILFHPDYNINGK		1.89E-09	0	1	1	5	Unigene55670_gan_3	0	2300.15574	0	480271.7188	498364	297981.2813	628603.3125	1018171.313			High	High	High	Peak Found	High	Not Found	High	0	7.50E-10	5.63	78.37
QEMNKDLEEVK		0.000205011	0	1	1	16	Unigene54931_gan_3	1	1362.65696	0	75672164	106787008	89675420	70661512	79248312	7531344.75		High	High	High	High	High	Peak Found	High	0	7.11E-05	3.59	29.63
QEMNKDLEEVK	1xOxidation [M3]	0.00183538	0	1	1	12	Unigene54931_gan_3	1	1378.65187	0	2879492.375	4548227.5	4358666.375	3503981.75	3465026.125	118053.4531		High	High	High	High	High	Peak Found	High	0.0005089	0.0306	2.39	23.35
QEMNKDLEEVKK		0.00033989	0	1	1	13	Unigene54931_gan_3	2	1490.75192	0	8234473.75	12902518.5	12037758	8402823.75	9328747.75	3620657.063		High	High	High	High	High	High	High	0	0.0009739	2.35	25.2
QEPGENSEILPSLK		3.18E-05	0	1	1	11	Unigene55549_gan_3	0	1540.78533	0	2247735.5	2091649.75	1972544	2225462.5	2670255.25	1592719.875		High	High	High	High	High	High	High	0	2.03E-05	2.53	52.28
QDLPNAMNAAEITDK		0.000467733	0	1	4	1	Unigene22382_gan_3	0	1630.77411	0	170925.625		237046.2344	178708.2344	249530.0469			Peak Found	Not Found	Peak Found	Peak Found	High	Not Found	High	0	9.04E-05	1.22	51.62
QAQCGQDFQCKETDR	2xCarbamidomethyl [C4; C10]	0.000322276	0	1	1	1	Unigene53301_gan_3	1	1870.78067	0						187789.8594		Not Found	Not Found	Not Found	Not Found	Not Found	High	High	0	6.37E-05	2.55	23.67
QLLDDVEVATEPTGSR		0.000164822	0	1	1	3	Unigene80296_gan_3	0	1729.86028	0	201817.6094	450266.0938	256114.7656	309504.7813	252272.25	298257.2813		Peak Found	High	High	Peak Found	High	Peak Found	High	0	2.81E-05	2.78	56.51
QLMEVFKFDTISEK		0.00443568	0	1	1	1	Unigene54585_gan_3	1	1714.87203	0						702656.3125		Not Found	Not Found	Not Found	Not Found	Not Found	High	High	0	0.001111	2.1	67.03
QSALAELVK		0.00396733	0	1	1	31	Unigene55742_gan_3	0	958.55677	1	399356172.3	449407755.5	394752928.4	322971296	362083419.9	435822670.6		High	High	High	High	High	High	High	0	0.003347	2.45	50.73
QSEDSPQAGAVTVSDVQELIR		6.45E-09	0	1	1	6	Unigene84503_gan_3	0	2229.09934	0		520230.3438				429384.2188		High	High	Not Found	High	Not Found	High	High	0	5.25E-10	3.92	69.61
QSHQAWVQEAR		0.000775376	0	1	1	14	Unigene43884_gan_3	0	1339.65017	0	2689781.25	4438310	3390604.5	2766522.5	2486639.375	2583198.625		High	High	High	High	High	High	High	0	0.0001092	2.62	27.35
QSIISEELISEGK		0.000420513	0	1	2	7	Unigene173826_gan_3	0	1432.75297	0	314761.3125	377134.25	456496.1563	358336.7813	377367.3438	334727.2813		High	High	High	High	High	High	High	0	0.0002012	2.52	57.36
QSNNKYAASSYLSLTPAK		1.14E-07	0	1	1	4	Unigene447_gan_3	1	1942.98688	0						20359050.5		Not Found	Not Found	Not Found	Not Found	Not Found	High	High	0	1.10E-08	3.89	49.16
QSTDAHPDLR		0.00299334	0	1	1	4	Unigene21745_gan_3	0	1139.54398	0			3315742.75	3565147.5	4266956.5	3158582.25		Not Found	Not Found	High	High	High	High	High	0.0005781	0.008078	2.27	21.4
QSVFQTINK		0.00884314	0	1	1	5	Unigene141234_gan_3	0	1064.57348	0	1107787.875	1791855.875	835145.875	1102584	1150667.375	308905.625		High	High	Peak Found	High	High	Peak Found	High	0	0.00638	2.86	41.25
QSWFTISGDK		0.000862423	0	1	1	6	Unigene131137_gan_3	0	1168.56331	0	372211.5	465401.0625	422984.875	519073.9063	556827	171230.4219		High	High	High	High	High	High	High	0	0.000125	2.29	58.26
QTFTYEWTVPK		0.00199837	0	1	2	7	Unigene53018_gan_3	0	1399.68924	0	3363884.25	6234632	2329286.25	3033852	3587569.25	3320824		High	High	High	High	High	High	High	0	0.001288	1.98	61.8
QTIGNSCGTVGLIHAVANNQDK	1xCarbamidomethyl [C7]	6.01E-07	0	1	1	12	Unigene28824_gan_3	0	2297.13027	0	3267742.938	6873766.656	3369510	3160187.5	4296656.781	352520.5938		High	High	High	High	High	High	High	0	1.21E-07	4.4	51.44
QTIGNSCGTVGLIHAVANNQDKLQFEDGSVLK	1xCarbamidomethyl [C7]	5.05E-12	0	1	1	13	Unigene28824_gan_3	1	3413.71179	0	2982353.25	5814288.75	4886223.875	4853634.5	4880493	5854447.5		High	High	High	High	High	High	High	0	5.88E-13	7.54	67.12
QTLQSEQPLQVAR		0.000151368	0	1	1	5	Unigene152074_gan_3	0	1497.80198	0	377228.625	688237.125	438274.8438	433748.7188	348027.8125			High	High	High	High	High	Not Found	High	0	1.63E-05	3.45	40.68
QTPERPEEESGPQEEEGETAGEAPR		7.27E-10	0	1	1	14	Unigene147291_gan_3	0	2739.19761	0	3512397.484	6625014.25	5121494.344	3829052.344	3988158.391	1463005.375		High	High	High	High	High	High	High	0	2.91E-10	3.99	29.71
QTPERPEEESGPQEEEGETAGEAPRGPHR		6.85E-05	0	1	1	4	Unigene147291_gan_3	1	3186.43186	0						767173.5625		Not Found	Not Found	Not Found	Not Found	Not Found	High	High	0	0.0007483	3.72	27.13
QTQTFTTYSDNQPGVLIQVYEGER		0.000245674	0	1	1	4	Unigene23556_gan_3	0	2774.32678	0	655286.5	310057.3438	281465.0938	511021.5625	402164.5313			Peak Found	High	High	High	High	Not Found	High	0	0.0005255	2.92	71.49
QTQVSVLPEGGETPLFK		6.62E-06	0	1	1	8	Unigene55995_gan_3	0	1829.96435	0	1441916.375	2672551.281	2268887.844	2038288.672	786617.8125	2457003.438		Peak Found	High	High	High	High	High	High	0	4.86E-07	3.74	64.58
QTTVSNSQQAYQEAFEISK		0.000122343	0	1	4	2	Unigene78543_gan_3	0	2159.02512	0		160099.9063	137896.0313	146920.1563	121474.2656			Not Found	High	High	Peak Found	Peak Found	Not Found	High	0	1.27E-05	2.61	55.35
QTYFLPVIGLVDAEK		3.73E-05	0	1	1	6	Unigene23791_gan_3	0	1692.9207	0	444942.9375	1176245	742182.5	813743.375	602481.0625	426734.5625		High	High	High	High	High	High	High	0	8.38E-06	3.54	82.78
QVAASTAQLLVACK	1xCarbamidomethyl [C13]	2.89E-05	0	1	2	5	Unigene131511_gan_3	0	1459.79372	0	348300.25	548265.9375	452640.6875					Peak Found	High	High	High	Not Found	High	High	0	4.48E-06	3.48	50.17
QVATALQNLQTK		0.00587777	0	1	1	2	Unigene8990_gan_3	0	1314.73759	0	295389.0313	350781.2188	202371.6094	174566.4688				High	Peak Found	Peak Found	High	Not Found	Not Found	High	0	0.002393	1.61	42.1
QVEDDIQQLLK		0.000964354	0	1	1	6	Unigene152074_gan_3	0	1328.70562	0	307456.9375	646879.6875	428303.2813	494188.9688	522022.875	364761.4063		High	Peak Found	High	High	High	High	High	0	0.003858	1.86	64.81
QVETALHQLHAR		0.000103736	0	1	1	19	Unigene84503_gan_3	0	1402.75497	0	1459733.813	2299261.688	1756559.313	1363357.406	1208309.531	1687802.563		High	High	High	High	High	High	High	0	0.001021	3.26	29.36
QVFAECCQAADK	2xCarbamidomethyl [C6; C7]	1.49E-05	0	1	1	38	Unigene54746_gan_3	0	1426.60896	0	739000590.2	778222510.8	752389000	629505790	651308237.5	461323946.8		High	High	High	High	High	High	High	0	6.90E-05	3.12	31.21
QRQPPGAQQSHSSPGDIASSPQGLDNPALLR		0.000163077	0	1	1	1	Unigene135154_gan_3	1	3209.60462	0	98268.59375		225525.125		118056.75	402807.7188		Peak Found	Not Found	Peak Found	Not Found	Peak Found	High	High	0	3.02E-05	1.71	48.49
QRPELTDEALK		0.000551611	0	1	1	17	Unigene53429_gan_3	0	1299.69031	0	4035219.75	7141944.5	4847415.375	5272769	5132609.375	3540640.375		High	High	High	High	High	High	High	0	7.51E-05	3.25	33.09
QQTVDTAVDGVTIR		0.000587979	0	1	2	5	Unigene53225_gan_3	0	1502.78091	0	841856.75	1091596.375	1012578.313	759595.5625	723009.4375	849146.5625		High	High	High	Peak Found	High	High	High	0	0.0001034	2.11	46.89
QQTHALDVMQDSFNR		1.02E-05	0	1	1	2	Unigene54069_gan_3	0	1789.82861	0	154116.2656	194660.6406	138303.1563	259831.4375	335270.4688			Peak Found	Peak Found	High	Peak Found	High	Not Found	High	0	1.25E-06	2.14	48.86
QLNFEEFSILVGR		9.63E-05	0	1	1	3	Unigene174534_gan_3	0	1551.81657	0		519177.4063		303273.375				High	High	Not Found	High	Not Found	Not Found	High	0	3.50E-05	3.25	81.31
QLSFPLSSEPFQGSYK		6.64E-07	0	1	1	18	Unigene54102_gan_3	0	1814.89594	0	8455378.219	11472240.75	10724492.94	10573986.16	10374989.81	9326991.625		High	High	High	High	High	High	High	0	4.15E-07	3.34	69.7
QLSGGQNPVSHVYLEVVSR		0.00075905	0	1	1	1	Unigene30346_gan_3	0	2069.07743	0							NoQuanValues	Not Found	Not Found	Not Found	Not Found	Not Found	High	High	0	0.0001621	1.93
QLSSGSIEECSR	1xCarbamidomethyl [C10]	0.00495919	0	1	1	1	Unigene54816_gan_3	0	1352.61107	0	3011200.25	4130336.5	2698061.5	3448929	3449892.75	1685671.25		Peak Found	Peak Found	Peak Found	Peak Found	Peak Found	High	High	0	0.001254	1.26	30.21
QITENENAINEYSSELEK		3.87E-08	0	1	1	13	Unigene55622_gan_3	0	2110.9775	0	23842838.5	43567925	13412059	28303923.5	24324199.5			High	High	High	High	High	Not Found	High	0	1.95E-09	4.11	56.91
QITVNDLPVGR		0.000867023	0	2	2	25	Unigene55586_gan_3; Unigene90471_gan_3	0	1211.67426	0	131185875.1	226860004.5	194498073.5	175099300.8	162416627.4	173278877.1	NotUnique	High	High	High	High	High	High	High	0	0.0001595	2.67	50.81
QLVHELDEAEYR		0.0031905	0	1	1	8	Unigene141419_gan_3	0	1501.72815	0	1672375.813	1597088	2361904.938	1906811.375	1877648.75	387847.375		High	High	High	High	High	Peak Found	High	0	0.007851	3.02	41.75
QIVWNGPVGVFEWEAFAQGTK		0.00192535	0	1	1	1	Unigene56005_gan_3	0	2363.18189	0							NoQuanValues	Not Found	High	Not Found	Not Found	Not Found	Not Found	High	0	0.0003168	3.03
QLYSDTGVPGR		0.000591116	0	1	2	11	Unigene53361_gan_3	0	1192.59568	0	1390309.75	1380033.125	971887.8125	1270981.875	1406985.875	940127.875		High	High	High	High	High	High	High	0	0.0002826	2.4	36.11
QNNLCFDNWWLEEFHTQAQHTVK	1xCarbamidomethyl [C5]	1.97E-06	0	1	1	6	Unigene172739_gan_3	0	2945.34239	0	896413.6563	775527.4375	1165810.813	861472.125	1097740.625	65362.39844		High	High	High	High	Peak Found	Peak Found	High	0	1.92E-06	3.04	76.42
QNVDNLQASLTPYADELK		2.31E-08	0	1	1	9	Unigene54524_gan_3	0	2019.00293	0	2531441.563	4313897.75	3727512.313	2645048.281	2808965.125	1122168.844		High	High	Peak Found	High	High	High	High	0	8.04E-09	4.37	66.85
QLLLTADDR		0.0073844	0	1	1	3	Unigene53063_gan_3	0	1044.5684	0	711760.0625	1055163	818695.875	866207.9375	529031.9375			High	Peak Found	High	High	Peak Found	Not Found	High	0	0.001745	1.79	43.83
QNVDNLQASLTPYADELKAK		9.47E-08	0	1	1	2	Unigene54524_gan_3	1	2218.135	0						1739353.875		Not Found	Not Found	Not Found	Not Found	Not Found	High	High	0	1.65E-08	3.83	62.41
QPEDAEENSPVEAFPVK		3.26E-06	0	1	1	13	Unigene56512_gan_3	0	1885.88141	0	3762887.875	3088760.844	3329819.656	2504734.5	2949824.641	90022.40625		High	High	High	High	High	Peak Found	High	0	1.66E-06	3.35	52.01
QPEDAEENSPVEAFPVKLDLTTNPR		1.55E-07	0	1	1	3	Unigene56512_gan_3	1	2796.36864	0	489386.5313	506736.6563	816145.8125	623858.875	557267.4375	226696.7031		Peak Found	Peak Found	High	High	High	Peak Found	High	0	1.17E-08	4.41	68.01
QPLTSPGSVSSSR		0.0030093	0	1	1	10	Unigene52512_gan_3	0	1302.66482	0	965257.5625	1823315.625	1316324.625	927711.75	986937.375	436455.8125		High	High	High	High	High	High	High	0	0.0005208	1.5	29.01
QPPGAQQSHSSPGDIASSPQGLDNPALLR		0.00256568	0	1	1	2	Unigene135154_gan_3	0	2925.44494	0							NoQuanValues	Not Found	Not Found	Not Found	High	High	Not Found	High	0	0.0006067	2.27
QPVLSQTEAR		0.00392538	0	1	3	10	Unigene2159_gan_3	0	1128.60076	0	1421333.625	2562024.25	2013746.625	1925054.5	499543.1563	856395.75		High	High	High	High	High	High	High	0	0.003557	1.84	27.96
QQDVLGFLEANK		0.00093406	0	1	1	2	Unigene78851_gan_3	0	1361.70596	0	313088.125	504695.0938			396419.9688			High	High	Not Found	Not Found	Peak Found	Not Found	High	0	0.0001361	2.28	69.61
QQFLVYCEIDGSGNGWTVLQK	1xCarbamidomethyl [C7]	2.06E-10	0	1	2	15	Unigene55632_gan_3	0	2442.17582	0	3936936.75	9863076	2389365.5	5322899	5075238	1781688		High	High	High	High	High	High	High	0	9.09E-09	5.08	77.27
QQIDDPSFYLAER		1.31E-05	0	1	2	6	Unigene53765_gan_3	0	1581.75436	0	3508857.75	5650414	3040840.75	3312055.75	3306266.25	1326656.75		High	Peak Found	High	High	Peak Found	Peak Found	High	0	3.35E-06	3.29	59.62
QQNPNGGFSSTQDTVVALQALSK		1.71E-07	0	1	1	8	Unigene52836_gan_3	0	2390.19464	0	1776525.344	788081.6875	951205.625	1339449.75	1821553.688	726072.3125		High	Peak Found	High	High	High	High	High	0	7.87E-08	4.62	68.45
QQNSQGGFSSTQDTVVALQALSR		1.28E-10	0	1	1	11	Unigene53408_gan_3	0	2422.1957	0	4178693.5	8190327.75	5019087.375	5977012	4743408.5	5170348.625		High	High	High	High	High	High	High	0	2.09E-09	5.3	69.38
QQSVCKETDWPFCADEDWNYK	2xCarbamidomethyl [C5; C13]	5.84E-05	0	1	1	1	Unigene55339_gan_3	1	2706.12353	0						922047.25		Not Found	Not Found	Not Found	Not Found	Not Found	High	High	0	9.87E-06	3.51	66.14
QPAENVNQYLTDPK		0.00726782	0	1	1	3	Unigene131130_gan_3	0	1616.79148	0	611781.25	699210.6875	750294	510445.9063	605258.8125	228280.9688		High	High	High	Peak Found	Peak Found	Peak Found	High	0	0.001423	1.9	46.54
NELAVNVPDTITEWK		1.72E-06	0	1	1	4	Unigene54009_gan_3	0	1728.88029	0	2376968.25	3052292.5	2229902.5	2505313.25	2659481.75	712446.375		High	Peak Found	High	High	High	Peak Found	High	0	6.22E-07	3.94	69.7
QAQCGQDFQCK	2xCarbamidomethyl [C4; C10]	0.00140685	0	1	1	6	Unigene53301_gan_3	0	1369.56235	0	984855.8125	1358698	867312.0625	1088025.75	1163319.75	462728.0938		High	High	High	High	High	High	High	0	0.002545	1.91	23.35
QALEEYLGEFDPCHCRPCQNGGIATVEGTR	3xCarbamidomethyl [C13; C15; C18]	9.11E-06	0	1	1	4	Unigene21446_gan_3	0	3464.54163	0		457139.0625	261647.6563	399193.6875	395115.4688	481278.4063		Not Found	Peak Found	High	Peak Found	High	High	High	0	1.11E-06	2.91	66.34
NLQYYDISAK		0.00171279	0	1	1	6	Unigene55257_gan_3	0	1214.60518	0	2968774.25	66161.75781	3800021.5	5192761				High	High	Peak Found	High	High	High	High	0	0.001695	2.32	46.54
NLREDVRPDTPR		6.56E-05	0	1	1	13	Unigene56125_gan_3	1	1467.76626	0	6777408.375	8515734.125	9739478.875	7084331.125	4355015.25	8434874.625		High	High	High	High	High	High	High	0	0.003915	2.75	26.11
NISFTVWDVGGQDK		0.000566483	0	1	4	2	Unigene22382_gan_3	0	1565.75945	0	560868	782427.4375	645679.8125	727184.625	677483.5625	281727.4063		Peak Found	High	Peak Found	High	Peak Found	Peak Found	High	0	0.0001612	2.83	70.22
NLTDFAEQHSIQDWAENLK		2.94E-05	0	1	1	3	Unigene54401_gan_3	0	2259.06765	0	202092.0313	338628.3125	237822.6875	215150.8281	274423.5938	108943.8047		Peak Found	High	Peak Found	High	High	Peak Found	High	0	2.41E-06	3.21	73.73
NIVYTCNEGYSLIGDPVAR	1xCarbamidomethyl [C6]	0.000152987	0	1	1	5	Unigene22702_gan_3	0	2141.03318	0	457633.1719	637313.6563	683884.5313	620586.6875				High	High	High	High	Not Found	Not Found	High	0	0.001722	2.4	65.07
NLYHSEAFSINFGDTEAAK		5.98E-12	0	1	1	22	Unigene53981_gan_3	0	2113.98252	0	19511556.5	29902071	29783575	20482125.5	16230402.5	21233592.5		High	High	High	High	High	High	High	0	2.23E-11	4.65	60.9
NLYHSEAFSINFGDTEAAKK		3.56E-10	0	1	1	22	Unigene53981_gan_3	1	2242.07749	0	15155131.75	25948785	4592807.094	2833236.109	14438260.81	3383018.438		High	High	High	High	High	High	High	0	3.80E-08	4.75	55.64
NMEAQPYTAMGEVK		0.000151368	0	1	1	4	Unigene56344_gan_3	0	1568.70834	0	831345.375	1146177.375	1081512.875	647338.8125	1163319.5	1128308.875		High	High	Peak Found	High	Peak Found	High	High	0	0.0001261	3.12	46.5
NMQNVEHVPLSLDR		0.00046525	0	1	1	3	Unigene11285_gan_3	0	1651.82206	0	107608.4922	191014.9688	191862.5938	137047.5625	149198.4688	158134.4531		Peak Found	Peak Found	Peak Found	High	High	High	High	0	0.0002304	2.06	48.97
NNANGVDLNR		0.00126488	0	1	2	6	Unigene54906_gan_3	0	1086.52866	0	403252.5625	389767.6875	449635.9375	418682.125	383982.625	270163.625		High	High	High	High	High	Peak Found	High	0	0.0006487	2.36	25.37
NNEEWTVDSCTECR	2xCarbamidomethyl [C10; C13]	4.35E-06	0	1	1	4	Unigene157380_gan_3	0	1799.69594	0	209511.1406	294330.6875	241980.1094	268626.75				High	High	High	Peak Found	Not Found	High	High	0	2.63E-06	2.54	40.83
NNKDSGSLTGNIMELVR		0.000482906	0	1	1	5	Unigene55339_gan_3	1	1847.92799	0			113218.8281	111794.1563	285822.8594	1357279		Not Found	Not Found	Peak Found	Peak Found	Peak Found	High	High	0	0.0004633	2.77	66.04
NNLQLEGFFLSSGEHTSK		2.09E-06	0	1	1	12	Unigene55620_gan_3	0	2007.97704	0	1345324	1011494.625	767908.5938	776593.4375	768368.1563	610540.2344		High	High	High	High	High	High	High	0	1.49E-06	3.97	66.86
NNQTAGAAQDNVK		0.00566332	0	1	1	3	Unigene143148_gan_3	0	1330.63458	0	383973.7813	122949.1484	320610.2813	191575.5	496313.7188	127882.0625		Peak Found	High	High	High	Peak Found	Peak Found	High	0	0.005292	1.68	19.9
NPAPGTLVQLR		0.00352955	0	1	1	12	Unigene54000_gan_3	0	1165.66878	0	13715193.34	20370322	16272837.77	14653963	17261493.61	16582537.24		High	High	High	High	High	High	High	0	0.002155	2.38	46.89
NPDDITQEEYGEFYK		0.00245885	0	1	1	1	Unigene54387_gan_3	0	1847.79701	0	88981.59375	220760.6563	129097.6797	130072.8203	105322.0391	147042.5469		Peak Found	High	Peak Found	Peak Found	Peak Found	Peak Found	High	0	0.0004217	1.63	55.97
NPDGDKSPWCYTTDPSVR	1xCarbamidomethyl [C10]	1.23E-06	0	1	2	9	Unigene53979_gan_3	1	2094.91854	0	2086581.188	3167659.813	1429091.063	1806845.25	1919287.563	1034412.438		High	High	High	Peak Found	High	High	High	0	7.17E-08	3.73	47.5
NPDGEPRPWCFTMDLNKR	1xCarbamidomethyl [C10]	0.00017199	0	1	2	10	Unigene53979_gan_3	1	2233.02772	0	657107.4063	1062623.375	833998.7813	811153.75	765624.5313	846763.1875		High	High	High	High	High	High	High	0	0.004934	2.47	58.65
NPDGESAPWCYTTNSEVR	1xCarbamidomethyl [C10]	4.95E-08	0	1	2	3	Unigene53979_gan_3	0	2082.88216	0	755821.25	1052695.875	871966.875	942240.125	852225.0625			High	High	High	Peak Found	Peak Found	Not Found	High	0	9.34E-09	3.84	52.66
NPDGSTTGPWCYTTDPTVR	1xCarbamidomethyl [C11]	1.26E-07	0	1	1	11	Unigene55951_gan_3	0	2124.92911	0	1108675.781	1154051.781	1207609.297	1130263.766	1254315.109	295246.2266		High	High	High	High	High	High	High	0	1.15E-08	3.52	54.4
NPFVFPPTLLTVAAR		0.00460375	0	1	1	5	Unigene22099_gan_3	0	1642.93154	0	423079.6563	608335.375	419491.5625	598543.875	502769.4688	384664.25		Peak Found	High	Peak Found	High	High	High	High	0	0.0008716	2.87	81.79
NPLPSKETIEQEK		0.00376199	0	1	1	4	Unigene54004_gan_3	1	1512.79041	0	605862.5625	993856.125	441356.875	779758.7188	207351.1406	37003.16797		High	Peak Found	Peak Found	High	Peak Found	Peak Found	High	0	0.0008237	1.91	31.5
NPNGYHFSVPVQELADKFIIPR		5.84E-08	0	1	1	2	Unigene55620_gan_3	1	2541.32487	0	950176.0313	162408.2031	525879.5938					High	Peak Found	Peak Found	Not Found	Not Found	Not Found	High	0.004486	0.1165	2.58	78.39
NIQVSHQEFSK		0.00152368	0	1	1	3	Unigene141271_gan_3	0	1316.65934	0	129646.5938	262331.2813	144384.2344	174609.5156	81008.71094	125212.6094		Peak Found	High	Peak Found	High	Peak Found	High	High	0	0.0002411	2.37	29.26
NLQPASEYTASLVAVK		8.50E-06	0	1	1	11	Unigene56096_gan_3	0	1690.90103	0	2025917.75	4442664.5	3059375.75	2776031	2102371.5	1823862.375		High	High	High	High	High	High	High	0	4.29E-06	2.96	58.92
NIPQMSFDDTDREPDQTFSLNR		0.000581755	0	1	4	1	Unigene31124_gan_3	1	2626.18382	0	371230.5938		249401.9688		582606.1875			Peak Found	Not Found	Peak Found	Not Found	High	Not Found	High	0	0.0001149	2.4	62.63
NINPDVDHCCK	2xCarbamidomethyl [C9; C10]	0.000413853	0	1	1	12	Unigene55741_gan_3	0	1371.578	0	4320303	6321540.25	4085389.875	5132073.75	4525303.625	3593540.625		High	High	High	High	High	High	High	0	0.0002769	1.91	23.8
NFVASHIANILNSEELYIK		1.92E-09	0	1	3	9	Unigene80375_gan_3	0	2175.14444	0	1463971.5	881031.125	1036863.563	1354419.469	1143396.219	564751.5625		High	High	High	High	High	High	High	0	7.71E-11	4.45	78.96
NFVVVMVTK		0.00719112	0	1	2	6	Unigene1016_gan_3	0	1036.58596	0	426388.5	648169.125	522460.7188	384596.5	405217.1875	131764.4688		High	High	High	High	High	High	High	0	0.001698	1.26	57.29
NGAFQAEESR		0.000246985	0	1	1	4	Unigene25545_gan_3	0	1108.50178	0	165190.3125	365939.7813	419455.7813	405712.8125	138259.8281			High	High	Peak Found	High	Peak Found	High	High	0	4.69E-05	2.52	26.05
NGDLDEVKDYVAK		0.000545772	0	1	1	2	Unigene24428_gan_3	1	1465.71691	0	405042.7813	550942.75	490011.1563	301281.6563	267437.0938	186459.625		High	High	Peak Found	Peak Found	Peak Found	Peak Found	High	0	7.26E-05	1.84	46.26
NGDLDEVKDYVAKGEDVNR		2.39E-05	0	1	1	2	Unigene24428_gan_3	2	2136.02037	0	417324.4688					527149.125		Peak Found	Not Found	Not Found	Not Found	Not Found	High	High	0	3.72E-06	3.34	52.62
NGDYPTYGQAFLQDESVR		3.45E-08	0	1	1	12	Unigene54613_gan_3	0	2059.93557	0	1196541	2697374.5	1522697.5	2537068.5	2215991.5	389946.7813		High	High	High	High	High	Peak Found	High	0	3.14E-08	3.83	62.26
NGIDCPSKFCLFHSETK	2xCarbamidomethyl [C5; C10]	1.99E-08	0	1	1	6	Unigene54181_gan_3	1	2039.93136	0						19990312		Not Found	Not Found	Not Found	Not Found	Not Found	High	High	0	1.63E-09	4.57	49.64
NGIHDLDNISFPK		0.00128523	0	1	1	4	Unigene21961_gan_3	0	1469.73832	0	468364.7031	613712.9219	526913.7813	483010.8125	506674.7188	36023.61328		Peak Found	Peak Found	High	High	High	Peak Found	High	0	0.0001967	2.07	56.03
NGLSPIHMAAQGDHLDCVR	1xCarbamidomethyl [C17]	2.72E-07	0	1	1	10	Unigene117272_gan_3	0	2090.98585	0	911888.7031	1414146.531	1712594.906	1005951.703	1030195.031	1620651.008		High	High	High	High	High	High	High	0	2.13E-06	3.37	47.09
NGYELSPTAAANFTR		0.000252299	0	1	1	8	Unigene21961_gan_3	0	1611.77616	0	679920.8125	813103.6875	857464.6875	752580.375	928660.6875	703852.375		High	High	High	High	High	High	High	0	8.66E-05	2.24	55.09
NKDQGTYEDYVEGLR		0.000274722	0	1	2	6	Unigene53244_gan_3	1	1786.82423	0	373569.7188	865752.625	280434.9375	627347.6563	134422.125	398150.1406		High	High	Peak Found	High	Peak Found	Peak Found	High	0.0002076	0.009828	2.07	50.93
NPNPSAQWER		0.00581568	0	1	1	5	Unigene55238_gan_3	0	1198.55996	0	2253393.75	2341257.75	2013335	2024961.875	1992644.75	1888149.125		High	High	Peak Found	Peak Found	High	High	High	0	0.00319	2.4	32.63
NLDDLYGWLVANKDK		3.13E-06	0	1	1	5	Unigene54549_gan_3	1	1763.89628	0	239593.9063			504475.9688	703188.4063	1130776.625		Peak Found	High	Not Found	High	High	High	High	0	5.12E-07	3.09	78.48
NLDIERPTYTNLNR		0.00260693	0	2	4	4	Unigene79783_gan_3; Unigene54856_gan_3	0	1718.88202	0	564897.625	786286.75	509269.125	550117.4375	208921.3125		NotUnique	High	High	High	High	Peak Found	Not Found	High	0	0.002101	2.36	46.31
NLDNLKGTFAK		2.70E-05	0	2	2	39	Unigene56228_gan_3; Unigene56229_gan_3	1	1220.66336	1	60415394	110102236	98295032	89055928	44237068	3205326288	NotUnique	High	High	High	High	High	High	High	0	0.0008519	2.77	40.42
NIDNPALADIYTEHAHQVVVAK		2.42E-06	0	1	1	13	Unigene23959_gan_3	0	2418.2412	0	477817.75	1051965.031	896704.6875	682814.5313	605361.3594	463009.1094		High	High	High	High	High	High	High	0	2.94E-06	3.86	55.69
NIEDVIAQGIGK		0.00597213	0	1	1	3	Unigene53616_gan_3	0	1256.68449	0	203590.5156	262612.7813	271189.5313	260210.3906	214129.1875			Peak Found	Peak Found	High	High	High	Not Found	High	0	0.001544	1.98	66.2
NIEEHASADVEK		0.000291284	0	1	1	5	Unigene131897_gan_3	0	1341.6281	0	331950.9063	553399.8125	329085.625	455199.9688	361772.5	306331.5938		High	High	High	High	High	Peak Found	High	0	0.0002493	2.68	24.55
NLFLGHTDDAK		0.000168368	0	1	4	14	Unigene54672_gan_3	0	1230.61133	0	5574786.25	15033241.5	2915998.5	11983698.5	20170612	10391834.25		High	High	High	High	High	High	High	0	0.0002591	2.5	37.84
NIFLKDQNIFVQK		4.23E-06	0	1	1	1	Unigene132043_gan_3	1	1606.89515	0							NoQuanValues	Not Found	Not Found	Not Found	Not Found	Not Found	High	High	0	5.65E-07	2.03
NLGELITTLNAAK		2.88E-05	0	1	1	6	Unigene55814_gan_3	0	1357.76856	0	1208385.5	1802971	1360102.625	1151688.25	1041830.688	777402.75		High	Peak Found	High	High	High	Peak Found	High	0	1.03E-05	3.09	71.95
NLKEEDFELLCPDGK	1xCarbamidomethyl [C11]	5.53E-11	0	1	1	27	Unigene54181_gan_3	1	1806.85784	0	92015992	94856760	84386552	68838676	68468662	92436836		High	High	High	High	High	High	High	0	7.52E-09	3.94	57.88
NLKEEDFELLCPDGKR	1xCarbamidomethyl [C11]	1.31E-05	0	1	1	6	Unigene54181_gan_3	2	1962.95895	0	701628.4531	699737	858124	440786.1563	334711.8594	2099633.313		Peak Found	Peak Found	High	High	Peak Found	High	High	0	0.0001469	2.8	52.07
NIIHGSDSVESAEK		2.82E-05	0	1	1	10	Unigene79329_gan_3	0	1485.71798	0	2819442.375	4761048.75	3268250.875	2914558	3127791.375	198488.125		High	High	High	High	High	High	High	0	0.0004883	2.7	28.19
NIDEHANEDVER		0.00520201	0	1	1	7	Unigene130881_gan_3	0	1440.63498	0	1132951.281	167379.1719	595699.3438	1259386.719				High	High	Peak Found	High	Not Found	Not Found	High	0	0.003814	1.55	24.03
QAPYPNYDRDILTLDLSR		0.00349223	0	1	1	2	Unigene143218_gan_3	1	2150.08766	0	282329.5313		229944.0156	251922.6563	288470.5938			High	High	Peak Found	Peak Found	Peak Found	Not Found	High	0	0.0007548	2.37	67
NPQPLLITVSTK		0.000165701	0	1	1	12	Unigene56344_gan_3	0	1310.76783	0	17574964	23351714	16007840	15167918	19921752	4781365.5		High	High	High	High	High	High	High	0	7.46E-05	3.03	54.82
NPSNLNAFCSPK	1xCarbamidomethyl [C9]	7.03E-05	0	1	1	8	Unigene54954_gan_3	0	1348.63141	0	3781705.5	5115284.5	3397147	2163550.25	4702928	2380488.25		High	High	High	High	High	High	High	0	3.13E-05	3.02	40.09
NTWSILQTNGALVQGGYGHSSVYDHR		0.00128523	0	1	1	4	Unigene23553_gan_3	0	2860.37613	0	823250.6875		3567817.313	260323.2031	802847.5625			High	Not Found	High	Peak Found	Peak Found	High	High	0	0.0003616	3.05	62.61
NTYYYAVAVVK		0.00141435	0	1	1	4	Unigene56125_gan_3	0	1290.67286	0	9143695	7838558	7115911.5	6040279	6791733			High	Peak Found	High	High	High	Not Found	High	0	0.0002756	2.89	53.29
NVDGTAFVIFGIQDGDHR		7.25E-09	0	1	1	11	Unigene54084_gan_3	0	1960.95116	0	9271381	7569952	8615035.25	8351021.75	10875166	3435563.5		High	High	High	High	High	High	High	0	3.81E-09	3.92	71.5
NVDILKDPETVK		0.00124486	0	1	1	1	Unigene141261_gan_3	1	1370.75257	0						264358		Not Found	Not Found	Not Found	Not Found	Not Found	High	High	0	0.0002783	1.82	42.3
NVFDEAILAALEPPEPK		1.19E-05	0	1	1	8	Unigene153406_gan_3	0	1852.96911	0	234435.7578	607868.5	387391.4375	423054.9219	404156.9688	279592.8125		Peak Found	High	High	High	High	High	High	0	2.58E-05	3.46	84.35
NVFIIGATNRPDIIDPAILRPGR		0.00587777	0	1	1	4	Unigene152037_gan_3	0	2518.42525	0			938199.4063	1405509.25	1404477.188			Not Found	Not Found	High	High	High	Not Found	High	0	0.001646	2.7	71.32
NVGGKDDLIWEVLNQAQEHFGK		1.57E-08	0	1	4	8	Unigene54376_gan_3	1	2497.24701	0	2485907	5537962.875	4220945.938	3628907	4123350.25	3087007.25		High	High	High	Peak Found	High	Peak Found	High	0	1.09E-05	4.66	81.73
NVLIVEDIIDTGK		0.00107833	0	1	2	2	Unigene3777_gan_3	0	1428.79444	0	102396.4531	330407.5313	138595.3594	163170.2813	148077	112933.5547		High	High	Peak Found	Peak Found	Peak Found	Peak Found	High	0	0.0001609	2.25	75.61
NVIIWGNHSSTQYPDVSHAK		5.19E-05	0	1	1	10	Unigene153527_gan_3	0	2253.1047	0	1875016.125	2818288.688	3017985.938	2673157.313	2789487.813	1743532.281		High	High	High	High	High	High	High	0	8.71E-06	2.83	46.82
NVVLQTLEGHLR		1.83E-05	0	1	1	12	Unigene934_gan_3	0	1378.78012	0	843026.375	1434893.625	1264420.688	816930.7188	993850.7188	530555.375		High	High	High	High	High	High	High	0	1.39E-06	3.32	62.06
NWETEITAQPDGGK		4.95E-05	0	1	2	6	Unigene173617_gan_3	0	1545.71798	0	775503.375	827441.75	522239.2813	505025.25	641878.75	174607.1563		High	High	High	High	High	Peak Found	High	0	2.97E-05	2.91	51.1
NWETEITAQPDGGKAENCAALAGAANGK	1xCarbamidomethyl [C18]	2.12E-09	0	1	2	7	Unigene173617_gan_3	1	2844.32171	0	610112.125	641725.75	742545.875	471708.9375	564678.8125	1154997.25		High	High	High	High	High	High	High	0	2.06E-09	5.04	54.13
NWRDPDQTDGPGLAYLSSHIANVER		7.82E-11	0	1	1	16	Unigene55995_gan_3	1	2811.34449	0	923329.5313	1317988.375	796113.125	821998.5313	380482.0625	2259617.5		High	High	High	High	High	High	High	0	3.04E-11	5.48	65.9
NYLHLSVPR		0.00374205	0	1	1	36	Unigene56344_gan_3	0	1098.60545	0	16760746.5	17970701.25	18194440.25	17861360.75	12409337.5	17551088		High	High	High	High	High	High	High	0	0.004243	2.42	46.55
NYPATFWVNPQFK		0.000796278	0	1	1	6	Unigene92771_gan_3	0	1611.79544	0	427281.9688	505884.3125	675283.0625	632431.9375	523122.5313	504076.7813		High	High	High	High	High	High	High	0	0.0001667	2.83	70.87
NYQEAKDVFLGTFLYEYSR		2.10E-08	0	1	1	4	Unigene55742_gan_3	1	2343.12919	0						18151317		Not Found	Not Found	Not Found	Not Found	Not Found	High	High	0	8.27E-08	4.66	79.77
NYTDEAIETDDLTIK		1.26E-06	0	1	1	4	Unigene22349_gan_3	0	1740.81742	0	974839.75	1651133.625	1237186.125	1270180.5	1239743.375	889119.5		High	Peak Found	High	Peak Found	High	Peak Found	High	0	3.37E-07	3.4	56.23
NYVLGNPLAPGVNQGPQIDKEQYEK		1.17E-06	0	1	3	5	Unigene157829_gan_3	1	2771.39988	0	266869.0313	805523.3125	620026.75	728989.625	815153			High	High	High	High	High	Not Found	High	0	2.38E-07	3.66	57.64
QAAASATQTIAAAQHAASTPK		1.37E-05	0	1	1	3	Unigene83617_gan_3	0	1995.02539	0		432159.5625		299481.6875		337481.7813		Not Found	High	Not Found	High	Not Found	High	High	0	1.96E-06	2.81	42.37
QAALQVAEDFISR		0.00368286	0	1	2	1	Unigene30603_gan_3	0	1447.75397	0		197871.625		174384.8594		120505.4531		Not Found	Peak Found	Not Found	Peak Found	Not Found	High	High	0	0.0009065	1.84	72.67
QAAPCVLFFDELDSIAK	1xCarbamidomethyl [C5]	0.000572543	0	1	1	1	Unigene152037_gan_3	0	1923.95208	0			166832.1563					Not Found	Not Found	High	Not Found	Not Found	Not Found	High	0	7.85E-05	2.2	85.35
QADLYISEGLHPR		0.00563333	0	1	1	5	Unigene153935_gan_3	0	1498.76487	0	124239.3047	317713.5625	346946.6563	143724.3281	207587.1875	291906.9688		Peak Found	High	High	High	High	Peak Found	High	0	0.001061	2.19	46.76
QAEILQESR		0.00279347	0	1	1	11	Unigene21680_gan_3	0	1073.55856	0	2593191.5	5018575.5	3652393.25	3258357.75	3237372.75	3590715.75		High	High	High	High	High	High	High	0	0.0004879	2.57	31.19
NTNDANSCQIIIPQNQVNR	1xCarbamidomethyl [C8]	0.000382104	0	2	8	1	Unigene55540_gan_3; Unigene55543_gan_3	0	2199.0571	0							NoneMonoisotopic	High	Not Found	Not Found	Not Found	Not Found	Not Found	High	0	6.40E-05	2.3
NTLIIYLDK		0.00438879	0	1	1	12	Unigene56344_gan_3	0	1092.62994	0	12603741	15519997	10852782	11440835	13101629	3798111		High	High	High	High	High	High	High	0	0.002283	2.51	60.98
NTGIQQSVTEQNSKDSTYSLSSTLTMSSTEYQSHENYSCEVTHK	1xCarbamidomethyl [C39]	0.000186283	0	1	1	1	Unigene89631_gan_3	1	4987.21163	0						741635.75		Not Found	Not Found	Not Found	Not Found	Not Found	High	High	0	3.49E-05	4.84	56.52
NTGIQQSVTEQNSK		3.03E-06	0	2	2	15	Unigene89631_gan_3; Unigene89632_gan_3	0	1533.75034	0	42693491.27	55910146.53	38220694.22	108424564.6	105571532.1	20526362	NotUnique	High	High	High	High	High	High	High	0	4.71E-06	3.13	26.52
NPYYGGESASITPLDDLYK		6.78E-05	0	1	1	3	Unigene56021_gan_3	0	2102.99169	0	391316.7813		286417.1563		218304.0313			High	Not Found	Peak Found	High	High	Not Found	High	0	9.25E-06	2.62	68.38
NPYYGGESASITPLDDLYKR		0.000542876	0	1	1	2	Unigene56021_gan_3	1	2259.0928	0	478106.9063		844264.875	634822.125	613538.8125			Peak Found	Not Found	Peak Found	High	High	Not Found	High	0	0.0001111	2.52	62.41
NQESLVFVQTDKPIYKPEQTVK		1.96E-07	0	1	1	26	Unigene54467_gan_3	0	2591.37154	0	22354441.72	31740173.56	23458761.03	27407728.44	23894885.59	22707805.09		High	High	High	High	High	High	High	0	2.98E-08	4.01	50.59
NQLTAHAQR		0.00689229	0	1	1	5	Unigene54524_gan_3	0	1038.54392	0	1735270.875	440666.1563	2246843.25	1997862.25	2447383.75	3364473.5		High	High	Peak Found	High	High	High	High	0	0.001836	1.56	20.33
NQSGNQFVLYR		0.000277662	0	1	1	5	Unigene53417_gan_3	0	1325.65967	0	2486037	2252881.25	2174634.25	2853232.5	1783317.5	2349522		Peak Found	High	High	High	High	High	High	0	0.0001214	2.73	47.81
NQTAEKEEFEHQQK		2.53E-06	0	1	2	6	Unigene23782_gan_3	1	1745.80892	0	1533164.766	2514485.063	1308257.359	1419654.688	1127442.047			High	High	High	High	High	Not Found	High	0	1.63E-07	3.04	20.93
NQVALNPQNTVFDAK		1.03E-05	0	1	1	5	Unigene153885_gan_3	0	1658.84966	0	826386.25	1028811.875	855263.875	1826645.25	1089636.125	323651.9375		High	High	Peak Found	High	High	High	High	0	1.44E-06	2.66	52.2
NQVAMNPTNTVFDAK		1.38E-06	0	1	2	6	Unigene131268_gan_3	0	1649.79518	0	747973.875	1227915.75	777894.1875	642537.625	579643.6875	262425.2813		High	High	High	High	High	High	High	0	2.72E-07	3.1	50.47
NQVVVAAGR		0.00616541	0	1	1	7	Unigene131257_gan_3	0	913.52139	0	650176.25	306670.8125	660384.4375	896826	886739.5	134150.25		High	High	High	High	High	High	High	0	0.001429	2.26	24.49
NQYDNDVTVWSPQGR		3.25E-06	0	1	1	5	Unigene80403_gan_3	0	1778.80925	0	327204.4688	671162.5625	572464.8125	595005.625	549440.6875	481762.7188		High	High	High	Peak Found	High	High	High	0	5.18E-07	3.09	52.11
NRPTSIGWDGLDPGK		0.000124976	0	1	1	11	Unigene53485_gan_3	0	1612.80779	0	2797996.875	4579767	3513198.125	3221520.125	3047586.5	835738.125		High	High	High	High	High	Peak Found	High	0	1.84E-05	2.87	50.01
NPQPLLITVSTKK		2.15E-07	0	1	1	9	Unigene56344_gan_3	1	1438.86279	0	2444866.313	2558000.188	3184672.25	3468975.25	2650739.125	10204346.5		High	High	Peak Found	High	High	High	High	0	6.23E-08	3.72	45.22
NSDKYFHAR		0.00223444	0	1	2	2	Unigene2581_gan_3	1	1137.54358	0					2656534.688	232265.875		Not Found	Not Found	Not Found	Not Found	High	Peak Found	High	0	0.0005185	2.57	21.91
NSGLTEEEIR		0.00036038	0	1	1	6	Unigene56409_gan_3	0	1147.55896	0	2628518.75	4681974	2090676.25	3864008	4356445	815346.8125		High	High	Peak Found	High	High	High	High	0	0.0009664	2.61	33.49
NSLDCEIVSAK	1xCarbamidomethyl [C5]	0.00103891	0	1	2	8	Unigene141244_gan_3	0	1235.59363	0	306996.375	721514.1875	427669.0938	518535.5313	257399.5	231494.4531		High	High	High	High	High	High	High	0	0.0007013	2.57	40.72
NSLESYAFNMK		0.00623121	0	1	1	4	Unigene22295_gan_3	0	1303.59871	0	307714.6875	528481.8125	358176.375	385892.125	263482.625	122266.6641		High	High	High	High	Peak Found	Peak Found	High	0	0.00243	1.54	57.98
NSITLTNLNPGTEYVVSIVALNGR		0.00106125	0	1	1	3	Unigene53601_gan_3	0	2545.36204	0		569373.125		449155.125				High	Peak Found	High	High	Not Found	Not Found	High	0	0.0002321	2.87	82.22
NSLTSKDPDIK		0.00228247	0	1	1	7	Unigene84822_gan_3	1	1217.63721	0	814264.375	1300097.594	1359462.25	918127.5938	786719.25	843230.7188		Peak Found	High	High	High	High	High	High	0	0.0005303	2.38	25.79
NSNFNYSELLK		0.00110151	0	1	4	5	Unigene54672_gan_3	0	1328.64811	0	2069697.625	4992540.5	1258135.125	3816129	8892232	3645348.75		High	High	Peak Found	High	High	High	High	0	0.0002939	2.96	61.43
NSPVTLDVGLSGSR		0.000995629	0	1	1	5	Unigene53301_gan_3	0	1401.73323	0	1479169	1866778.875	1046721	1630708.625	1465988.625	752525.0625		High	High	High	High	High	Peak Found	High	0	0.000768	2.31	52.37
NSTFSDIFR		0.0013269	0	1	1	5	Unigene54444_gan_3	0	1086.52145	0	516398.25	701525.3125	517834.6563	445347.0938	317282.75			High	High	High	High	High	Not Found	High	0	0.0002567	1.71	60.81
NSVVEASEAAYK		0.00405256	0	1	1	2	Unigene131179_gan_3	0	1267.61647	0	126306.4141	284786.2813	111864.3906	190659.5				High	Peak Found	Peak Found	High	Not Found	Not Found	High	0	0.001007	1.66	36.38
NSYVAGQYDDTASYER		1.60E-05	0	1	1	3	Unigene10355_gan_3	0	1838.78276	0	443021.2188		583510.5	411148.9063				High	Not Found	High	High	Not Found	Not Found	High	0	1.33E-06	3.78	40.83
NTGIICTIGPASR	1xCarbamidomethyl [C6]	0.00028213	0	1	2	6	Unigene21925_gan_3	0	1359.70491	0	298971.7188	431626.0313	331981.7813	421950.9063	167076.7188	242139.7188		High	High	High	High	High	High	High	0	0.0003757	2.81	46.51
NSGLSSADMER		0.000578668	0	1	1	4	Unigene21446_gan_3	0	1166.51063	0	463972.4063	545053.3125	561423.5625	486206.625	573061.75	270667.0313		High	High	Peak Found	High	Peak Found	High	High	0	7.76E-05	2.63	29.53
QVFAECCQAADKAACLTPK	3xCarbamidomethyl [C6; C7; C15]	2.13E-09	0	1	1	9	Unigene54746_gan_3	1	2167.99331	0	359053.9688	558113.5625	119521.3672	273253.4688	184346.4063	320304612.8		Peak Found	Peak Found	Peak Found	Peak Found	Peak Found	High	High	0	5.36E-10	4.73	45.85
LQQELDDLLVDLDHHR		0.00197723	0	1	2	2	Unigene53200_gan_3	0	1958.99303	0							NoQuanValues	Not Found	Not Found	Not Found	High	Not Found	High	High	0	0.0004583	1.36
IQPSGGTNINEALLR		0.000133928	0	1	1	5	Unigene52962_gan_3	0	1582.85474	0	2454060.75	2533984	2445596.5	1945869.25	1772808.875	2864743.25		High	High	High	High	Peak Found	High	High	0	1.98E-05	2.17	51.19
LDFSSQAELR		0.00150756	0	1	1	2	Unigene56301_gan_3	0	1165.58478	0	587137.875	439360.375	176567.1875	213516.3906	229375.6719	158461.0781		High	High	Peak Found	Peak Found	Peak Found	Peak Found	High	0	0.001168	2.61	48.34
LDFSSQAELRNEIK		0.00314003	0	1	1	2	Unigene56301_gan_3	1	1649.84933	0						516889.8594		Not Found	Not Found	Not Found	Not Found	Not Found	High	High	0	0.0007621	2.08	51.57
LDGICWQVR	1xCarbamidomethyl [C5]	0.00129897	0	1	2	5	Unigene53361_gan_3	0	1146.57244	0		963726.625	732661.5625	948412.8125	1013695.813			High	High	High	High	High	Not Found	High	0	0.001464	2.26	57.74
LDGPAEIHCSANGVWSGETPK	1xCarbamidomethyl [C9]	3.76E-07	0	1	1	16	Unigene55662_gan_3	0	2225.02916	0	5946669.375	7165936.438	6213519.875	5246036.313	4530470.75	1911787.844		High	High	High	High	High	High	High	0	3.69E-07	4.47	49.73
LDGSLNFKK		0.0038633	0	1	2	6	Unigene55632_gan_3	1	1021.56767	0	4585296	10212418	3847779.5	7904015.5	5505839	4732495.5		High	High	High	Peak Found	High	High	High	0	0.002643	2.37	33.14
LDKEGQYPLDVR		4.12E-06	0	1	1	13	Unigene56344_gan_3	1	1432.74307	0	4555177.75	7556967.25	4675301.25	4057716	4971222	798552.9375		High	High	High	High	High	Peak Found	High	0	4.06E-07	3.57	39.16
LDKSQIHDIVLVGGSTR		2.20E-06	0	1	1	4	Unigene22795_gan_3	1	1838.01304	0				127601.6953		861646.2656		Not Found	Not Found	Not Found	Peak Found	Not Found	High	High	0	2.77E-07	3.98	48.74
LDINLLDNVVNCLYHGEGAQQR	1xCarbamidomethyl [C12]	5.10E-06	0	1	1	1	Unigene110528_gan_3	0	2541.25145	0							NoQuanValues	High	Not Found	Not Found	Not Found	Not Found	Not Found	High	0	5.15E-07	2.66
LDNIYSSDK		0.000914395	0	1	1	4	Unigene53527_gan_3	0	1054.50513	0	506299.6875	340254.6563	190373.8125	219134.8906	283387.75	140464.0781		High	Peak Found	High	High	High	Peak Found	High	0	0.0001696	2.46	31.12
LDNVSHTPSSYIETLPK		0.00206315	0	1	1	7	Unigene24283_gan_3	0	1900.96508	0	352210.75	642873.4375	423322.75	187721.0781	202473.4219	208523.6406		High	High	High	High	High	High	High	0	0.0003422	2.46	51.88
IDPHTSHYAVAVVEK		4.92E-06	0	1	2	12	Unigene54376_gan_3	0	1665.8595	0	2908732.75	3367068.313	2294699.813	2473646.563	1990490.875	2018337.938		High	High	High	High	High	High	High	0	1.18E-05	3.52	35.53
LDPQNHVLYSNR		0.000347203	0	1	1	9	Unigene154373_gan_3	0	1455.7339	0	681936.2813	912053.9063	873403.75	823008.1563	927832.1875			High	High	High	High	High	Not Found	High	0	5.74E-05	2.69	32.56
LDQLIYIPLPDEK		0.0004388	0	1	1	9	Unigene152037_gan_3	0	1556.85704	0	1388482.875	1825205.125	1616687	1835997.5	1674666	630896		High	High	High	High	High	High	High	0	0.0007079	2.94	76.33
IDQNVEDLR		0.00187484	0	1	1	3	Unigene54524_gan_3	0	1101.55348	0							NoQuanValues	High	High	Peak Found	Peak Found	High	Peak Found	High	0	0.001296	1.98	36.61
IDQNVEDLRR		0.000848769	0	1	1	6	Unigene54524_gan_3	1	1257.65459	0	4542183	8472634	6613346	5121483.25	4699268.25	5766628.5		High	High	High	High	Peak Found	High	High	0	0.002838	2.04	31.18
IDQNVEELK		0.00134824	0	1	1	6	Unigene54524_gan_3	0	1087.56298	0	2926760.5	5021104	3361840	2660129.5	3134165.25	218237.7813		High	High	High	High	High	Peak Found	High	0	0.0003017	2.81	33.81
IDQNVEELKGHLTPYADELK		1.18E-05	0	1	1	11	Unigene54524_gan_3	1	2312.17687	0	967748.4063	2033896.938	1965044.563	992749.625	928365.5938	1171545.063		High	High	High	High	High	High	High	0	9.40E-07	4.14	57.47
LDQWLTTMLLR		0.00241994	0	1	1	1	Unigene80856_gan_3	0	1389.75588	0							NoneMonoisotopic	Not Found	Not Found	High	Not Found	Not Found	Not Found	High	0	0.0004058	1.38
IDRFGEDAGYTKR		0.000735203	0	1	1	3	Unigene44165_gan_3	2	1527.75503	0			544675.9063	415317.1563	127568.3516	946365.4063		Not Found	Not Found	High	Peak Found	Peak Found	High	High	0	0.0001566	2.95	28.73
IDSAATSTYEIGNPPDYR		5.43E-07	0	1	1	10	Unigene21892_gan_3	0	1969.91378	0	625211.125	1374603.625	1071805.25	718691.4531	523872	474685.2813		High	High	High	High	High	High	High	0	4.90E-07	3.41	49.81
IDTIEIITDR		0.00360539	0	1	2	3	Unigene54229_gan_3	0	1188.64704	0		190185.6719	176202.375	243182.4844	210840.6094			Not Found	High	High	High	Peak Found	Not Found	High	0	0.0008521	2.01	59.27
LDVATDNFFQNPELYIR		0.000495926	0	1	1	1	Unigene82220_gan_3	0	2055.01818	0							NoQuanValues	Not Found	High	Not Found	Not Found	Not Found	Not Found	High	0	6.50E-05	2.13
LDVTTSIDR		0.00264884	0	1	1	4	Unigene55620_gan_3	0	1019.53677	0	669294.8125	473729.4375	319308.8125	501076.5		138194.6875		High	High	High	High	Not Found	Peak Found	High	0	0.0005544	2.25	39.93
LDFLIPLSK		0.00198777	0	1	1	5	Unigene19383_gan_3	0	1045.62921	0	308221.875	467590.5313	386672.5938	268085.8438	323848.0938			High	High	High	High	High	Not Found	High	0	0.0003283	1.82	75.38
LDDCNYNFISK	1xCarbamidomethyl [C4]	6.03E-05	0	1	1	6	Unigene143390_gan_3	0	1388.61509	0	562877.9375	815845.9375	618989.8125	283168.375	370789.0938	258084.4531		High	High	High	High	High	High	High	0	1.05E-05	2.49	49.65
LDAQASFLPK		0.00364392	0	1	1	11	Unigene53225_gan_3	0	1089.59389	0	719687.625	896852.0625	922394.6875	701004.125	563685.6875	699460.625		High	High	High	High	High	High	High	0	0.004036	1.45	51.2
LCYVALDFEQEMATAASSSSLEK	1xCarbamidomethyl [C2]	8.16E-11	0	1	1	11	Unigene53028_gan_3	0	2550.17383	0	748446.375	2945128.375	1247973.203	1250947.5	840391.8125			High	High	High	High	High	High	High	0	1.35E-07	4.52	81.34
LAPITNDPTEAAAVGAVEASFK		0.00034536	0	1	1	2	Unigene21925_gan_3	0	2172.11829	0	87699.57031		118584.0234	278228.7813		94568.73438		Peak Found	Not Found	High	High	Not Found	Peak Found	High	0	6.78E-05	2.64	77.03
IAPQLSTEELTFLGK		0.000219696	0	1	1	6	Unigene55741_gan_3	0	1646.89996	0	3527041.75	3227100	3336687.75	3496935.75	3516180.25	2407274.5		Peak Found	High	High	High	High	High	High	0	3.88E-05	2.11	71.4
LAQAAQSSVATITR		1.51E-06	0	1	1	6	Unigene132623_gan_3	0	1416.78052	0	895893.5	837385.4375	1100950.75	1140150.25	313624.875			High	High	High	High	High	High	High	0	1.76E-07	3.32	37.57
IAQLEEQLDNETK		0.00101704	0	1	2	5	Unigene53200_gan_3	0	1530.76459	0	383311.1563	578283.625	370783.25	414445.4688	185250.3281			High	High	High	High	High	Not Found	High	0	0.00015	3.17	46.51
LAQQYYLVYQEPIPTAQLVQR		3.21E-06	0	1	2	5	Unigene153175_gan_3	0	2521.34493	0	760666.875	795819.0625	735792.375	972961.625	898450.25	599523.4375		Peak Found	Peak Found	High	High	High	High	High	0	2.18E-06	2.65	73.07
IAQYYYSFK		0.00241994	0	1	1	4	Unigene22879_gan_3	0	1182.58299	0	424470.7188	424489.25	210536.375	386431.1875	183629.875	188102.5625		Peak Found	Peak Found	High	High	High	High	High	0	0.0005717	2.35	52.07
LASDLLEWIR		0.00149161	0	1	2	1	Unigene56038_gan_3	0	1215.6732	0							NoQuanValues	Not Found	High	Not Found	Not Found	Not Found	Not Found	High	0	0.0002351	2.18
IASELQCHPTDER	1xCarbamidomethyl [C7]	0.00629771	0	1	1	8	Unigene23206_gan_3	0	1555.71693	0	678107.0313	948303.0938	282627.4531	613338.5	533370.5313	331514.4219		High	High	High	High	High	High	High	0	0.003533	1.75	27.61
LASGINLFTNSFEGPVLDHR		1.15E-07	0	1	4	8	Unigene56175_gan_3	0	2187.11929	0	1276092.461	1936715.516	1091126.297	1707598.453	1579426.078	1121638		High	Peak Found	High	High	High	High	High	0	8.31E-09	3.67	75.88
LASTLVHLGEYQAAVDGAR		0.00257936	0	1	1	1	Unigene154107_gan_3	0	1971.02941	0	103258.7266	176569.375	134388.7969	65312.02734				Peak Found	High	Peak Found	Peak Found	Not Found	Not Found	High	0	0.0004433	1.92	58.3
LATALQKLEEAEKAADESER		1.91E-05	0	3	6	2	Unigene56062_gan_3; Unigene84454_gan_3; Unigene53672_gan_3	2	2202.12483	0						1244755	NotUnique	Not Found	Not Found	Not Found	Not Found	Not Found	High	High	0	2.92E-06	2.35	57.52
LDVTTSIDRK		0.000995629	0	1	1	10	Unigene55620_gan_3	1	1147.63173	0	1257757.156	1040973.344	785811.4063	873348.3438	685597.5625	602969.7813		High	High	High	High	High	Peak Found	High	0	0.0005704	2.84	33.24
LATALSLTNK		0.000623418	0	1	1	6	Unigene56519_gan_3	0	1031.60954	0	1645905.75	1434559.5	941603.6875	1204611	952235.5625	497827.1563		High	High	High	High	High	High	High	0	0.000598	2.67	43.52
LATNAAVTVLR		0.000914395	0	1	1	2	Unigene153941_gan_3	0	1128.67353	0							NoQuanValues	High	Not Found	Not Found	Not Found	High	Not Found	High	0	0.0001912	2.22
IAVAAQNCYK	1xCarbamidomethyl [C8]	0.00042728	0	1	1	8	Unigene55814_gan_3	0	1137.57211	0	2379161.75	3900022	3054928.25	2318576.75	1996013.5	2386676.25		High	High	High	High	High	High	High	0	7.21E-05	2.83	29.72
LAYINPDLALEEK		3.05E-05	0	1	1	3	Unigene154373_gan_3	0	1488.79444	0	646181.75		446139.4375		835575.125	675032.625		High	Not Found	Peak Found	Not Found	High	High	High	0	0.0006743	2.43	62.62
LCAATAAILSKPEDR	1xCarbamidomethyl [C2]	1.28E-07	0	1	1	5	Unigene55998_gan_3	0	1615.84722	0	355047.4063	3812531.875	717361.1875	1042362.313	775415.75			Peak Found	High	High	High	High	Not Found	High	0	3.58E-07	4.56	43.76
LCADYSENTFTEYK	1xCarbamidomethyl [C2]	8.27E-07	0	1	1	6	Unigene55728_gan_3	0	1740.74214	0	5237748.5	8195810.5	5340642	6278276.5	6913785.5	6856771		High	High	High	High	High	High	High	0	9.08E-08	3.02	51.38
LCADYSENTFTEYKK	1xCarbamidomethyl [C2]	3.27E-07	0	1	1	3	Unigene55728_gan_3	1	1868.83711	0							NoQuanValues	Not Found	High	Not Found	Not Found	High	High	High	0	3.45E-08	3.35
ICDDELILVK	1xCarbamidomethyl [C2]	0.000163077	0	1	1	3	Unigene23591_gan_3	0	1217.6446	0		402853.4063	400456.9375		275937.3125			Not Found	High	High	High	Peak Found	Not Found	High	0	2.98E-05	2.21	58.01
ICDVDTEAR	1xCarbamidomethyl [C2]	0.00746315	0	1	1	2	Unigene56495_gan_3	0	1078.48335	0	227748.9219	378400.125	268436.375		287068.4063	228308.2031		Peak Found	High	Peak Found	Not Found	Peak Found	High	High	0	0.00154	1.56	25.85
LCQDLGPGAFR	1xCarbamidomethyl [C2]	0.000475259	0	1	1	8	Unigene55238_gan_3	0	1233.60447	0	1138133	745277.3125	867016.6875		753822.375	1026096.938		High	Peak Found	High	High	High	High	High	0	9.99E-05	2.57	47.83
ICQERPCGHPGDTPFGSFHLER	2xCarbamidomethyl [C2; C7]	1.72E-10	0	1	1	19	Unigene55662_gan_3	0	2597.17724	0	9347597.5	13305701	12372618.5	10198881.5	9825804.75	6690995.75		High	High	High	High	High	High	High	0	1.85E-07	4.07	48.77
LCVLHEKTPVSER	1xCarbamidomethyl [C2]	3.39E-06	0	1	1	7	Unigene55742_gan_3	1	1567.82609	0						126986104		Not Found	Not Found	Not Found	Not Found	Not Found	High	High	0	6.04E-07	3.46	31.66
IATEKDFLEAVNK		0.00338261	0	1	3	4	Unigene151746_gan_3	1	1477.78969	0	158107.8125		389932.4688	346811.2813	468150.4844	266166.4688		High	Not Found	High	Peak Found	High	High	High	0	0.00517	1.79	52.27
LANDVLLENICALEGLPQK	1xCarbamidomethyl [C11]	6.90E-07	0	1	1	7	Unigene22099_gan_3	0	2110.12127	0	1757958.063	2472932.813	1863874.063	2243356.875	2309655.375	202804.0781		High	High	High	High	High	Peak Found	High	0	0.0005877	3.66	81.53
LDYECHDGFESR	1xCarbamidomethyl [C5]	2.39E-05	0	1	1	10	Unigene55419_gan_3	0	1527.61688	0	1205828.688	1442084.563	946770.9063	1008131.625	996549.6875			High	High	High	High	High	Not Found	High	0	1.82E-05	3.04	36.28
LEALSVKEESKESEDAESK		0.000252299	0	1	1	4	Unigene2264_gan_3	2	2108.02411	0	198892.3281	291755.0938	371436.4063	170452.3281	189648.4219			High	High	High	Peak Found	High	Not Found	High	0	3.09E-05	3.16	30.79
LFDSDPITVMIPEDVSR		3.22E-08	0	1	1	4	Unigene54069_gan_3	0	1933.95755	0	398726.375	748331.625	1079803.5	1073666.625	998245.9375	991755		Peak Found	Peak Found	High	High	High	Peak Found	High	0	5.03E-08	3.48	78.61
LFDYCDIPQCTSR	2xCarbamidomethyl [C5; C10]	4.81E-06	0	1	1	11	Unigene54923_gan_3	0	1674.72505	0	846523.75	1063741.375	708295.8125	798654.5625	837917	147822.2344		High	High	High	High	High	Peak Found	High	0	8.77E-07	2.98	55.97
LFLEPTRADIALIK		0.00259311	0	1	1	2	Unigene54923_gan_3	1	1599.94685	0						674845.25		Not Found	Not Found	Not Found	Not Found	Not Found	High	High	0.0002433	0.003253	2.31	66.93
IFMFGFYLK		0.00746315	0	1	4	3	Unigene55160_gan_3	0	1165.61145	0		756047.25		295473	598524.75			Not Found	High	Not Found	High	High	Not Found	High	0	0.001536	1.68	83.51
LFNTHTYCAGPAYLK	1xCarbamidomethyl [C8]	9.27E-08	0	1	1	5	Unigene933_gan_3	0	1755.8523	0	896035	688127.5	946798.9063	681020.0625	871332.8125			Peak Found	Peak Found	High	High	High	Not Found	High	0	8.29E-09	3.36	49.64
IFQNAPTDPTQDFSTQVAK		8.52E-05	0	1	1	10	Unigene109836_gan_3	0	2108.02947	0	534376.4844	786663.9688	813520.7813	723965.4688	662869.2813	686821.0313		High	High	Peak Found	High	High	High	High	0	0.001751	3.03	54.33
LFQVEYAIEAIK		0.00286871	0	1	1	4	Unigene152251_gan_3	0	1423.78314	0	912428.0625	2026941.125	1364018.5	1608399.5	1352624.125	1284611.75		High	High	High	Peak Found	High	Peak Found	High	0	0.0004941	2.71	76.78
IFQWQSLR		0.00643284	0	1	1	11	Unigene173820_gan_3	0	1077.58399	0	2695497.75	4645704	2436575.5	2684714.5	3174458.25	1948508		High	High	High	High	High	High	High	0.0003449	0.01339	2.11	61.57
LFSADPFDLEAQAK		2.79E-05	0	1	1	1	Unigene123181_gan_3	0	1551.76895	0	1225427.75	2240657.25	2060261	1873406.125	1174477.875	1548914.125		Peak Found	Peak Found	Peak Found	High	Peak Found	Peak Found	High	0	4.29E-06	2.86	71.43
IFSSPEHAPTAATSR		7.33E-06	0	1	1	4	Unigene4955_gan_3	0	1571.78125	0	633691.0781	1348160.781	453244.9688	417652.7188	718959.3438	711511.75		Peak Found	High	High	Peak Found	Peak Found	High	High	0	5.48E-07	3.85	31.33
IFSSVQWLSGVKPVLSTK		2.99E-05	0	1	2	3	Unigene109998_gan_3	0	1976.12152	0	273941.4688	507788.6875	314174.2813		122142.2656	189402.4688		High	High	High	Not Found	Peak Found	Peak Found	High	0	2.46E-06	3.8	72.99
IFTLDHSLLPVGR		1.42E-07	0	1	1	33	Unigene54084_gan_3	0	1467.83182	0	15195633.5	13227975	13801480.5	12071019.5	12865320	10080654		High	High	High	High	High	High	High	0	6.11E-07	3.54	66.53
LFVEEPIYDEFVR		0.000436472	0	1	3	3	Unigene157829_gan_3	0	1655.83155	0	854475.0625		644938.75	941335.9375	538279.8125			High	High	Peak Found	High	Peak Found	Not Found	High	0	0.0001947	2.38	78.09
LFVTNDAATILR		0.00133398	0	1	1	1	Unigene152258_gan_3	0	1333.74743	0						262264.6875		Not Found	Not Found	Not Found	Not Found	Not Found	High	High	0	0.0003002	2.09	63.64
LFYLALPPTVYEAVTK		0.00422855	0	1	1	3	Unigene10355_gan_3	0	1825.0146	0	196449.0938		447233.0938					High	Not Found	High	High	Not Found	Not Found	High	0	0.002667	2.16	83
LGAAPEEESAYVAGER		4.14E-07	0	1	1	5	Unigene154268_gan_3	0	1648.78131	0	824763.5625	1461947.125	1194631.375	956594.75	1096466.625	717986.75		Peak Found	High	High	High	High	High	High	0	3.49E-08	2.21	41.62
LGACDNTLK	1xCarbamidomethyl [C4]	0.00179675	0	1	1	7	Unigene54585_gan_3	0	991.48771	0	9505029	10764069	10833833	9790055	8659830	7473337.5		High	High	High	High	High	High	High	0	0.0002917	2.09	26.91
IGAEVYHNLK		0.000133928	0	1	6	10	Unigene54950_gan_3	0	1143.61568	0	1972551	2444339.5	3223775.75	2718562.5	2549715.25	1983393.688		High	High	High	High	High	High	High	0	0.0001723	2.84	32.35
IGAFGYMECSAK	1xCarbamidomethyl [C9]	0.00134109	0	1	1	1	Unigene22573_gan_3	0	1333.59152	0						302636.375		Not Found	Not Found	Not Found	Not Found	Not Found	High	High	0	0.0003021	1.78	52.32
LGCEVLGVSVDSQFTHLAWINTPR	1xCarbamidomethyl [C3]	4.20E-11	0	1	1	5	Unigene90471_gan_3	0	2699.361	0		2035140.25		747123.125		4678282		High	High	Not Found	High	Not Found	High	High	0	1.21E-11	5.89	79.22
LGCEVLGVSVDSQFTHLAWINTPRK	1xCarbamidomethyl [C3]	4.45E-08	0	1	1	7	Unigene90471_gan_3	1	2827.45596	0						2227072.125		Peak Found	High	Peak Found	Peak Found	Peak Found	High	High	0	1.94E-07	4.77	75.96
LGCFDHAQR	1xCarbamidomethyl [C3]	0.000581755	0	1	2	7	Unigene65940_gan_3	0	1103.50509	0	359487.75	716592.3125	199159.2969	102998.3125		215087.8672		High	High	High	Peak Found	Not Found	High	High	0	0.003875	1.66	26
LGDFELLCLDGTR	1xCarbamidomethyl [C8]	3.26E-06	0	1	4	6	Unigene53580_gan_3	0	1508.74135	0	2348859.5	2948375.25	2193588.25	2039928.75	2240301.5	520366.2188		High	High	High	High	High	High	High	0	6.18E-07	3.92	75.56
LFASPVVSELQR		1.88E-05	0	1	1	16	Unigene53408_gan_3	0	1345.74743	0	13575403.34	17269696.97	13137224.69	14035832.91	13861584.91	7824794.281		High	High	High	High	High	High	High	0	0.0001184	3.16	61.51
IEVHYEDAPQQVFSAEFEVK		4.29E-08	0	1	1	13	Unigene54084_gan_3	0	2365.13467	0	3221406.563	3030193.375	1264211	3809256.625	3518931.063	1977305.469		High	High	High	High	High	High	High	0	4.69E-06	4.37	67.75
IETQDVEASIYR		0.000201764	0	1	1	2	Unigene55837_gan_3	0	1423.70635	0	1083696.75	1483094.375	863674.6875	1133241.625	1238878.875	331601.0938		High	Peak Found	Peak Found	Peak Found	High	Peak Found	High	0	0.0002016	2.52	47.85
IETLNLLHEEAVKEDSSIHWERPQKPR		1.05E-07	0	1	1	51	Unigene53408_gan_3	1	3254.69165	0	8101763.836	11165841.06	13677067.75	4802681.75	7934308.938	6412886.5		High	High	High	High	High	High	High	0	1.14E-08	5.03	57.16
LECNGENDCGDNSDER	2xCarbamidomethyl [C3; C9]	1.40E-08	0	1	1	6	Unigene56409_gan_3	0	1883.67666	0	452247.75	842647.125	347277.8438	709998.6875	760331.25			High	High	High	Peak Found	High	High	High	0	7.93E-10	3.12	21.52
LECNGENDCGDNSDERNCGR	3xCarbamidomethyl [C3; C9; C18]	0.00128523	0	1	1	2	Unigene56409_gan_3	1	2370.87281	0						355445.6563		Not Found	Not Found	Not Found	High	Not Found	High	High	0	0.0002884	3.28	20.93
IEDGNDFGVAIQEK		1.75E-06	0	1	1	6	Unigene153587_gan_3	0	1534.73838	0	1155674.25	1895041.875	1482322.125	1393702.5	1224567.5	795676.0625		High	High	High	Peak Found	High	High	High	0	3.67E-07	3.33	50.13
IEDGNNFGVAVQEK		1.09E-05	0	1	1	6	Unigene141419_gan_3	0	1519.73871	0	1194229.375	2061705.125	1513562.375	1206490.375	967426.375	878234.5		High	High	High	High	High	High	High	0	1.53E-06	2.98	43.06
LEDHLEGIINVFHQYSVR		5.74E-06	0	1	1	7	Unigene26982_gan_3	0	2169.10873	0	236293.9766	820504.9063	496703.9531	721607.75	230159.3594			High	High	Peak Found	High	High	Not Found	High	0	7.62E-07	4.02	75.02
LEDSVTYYCNR	1xCarbamidomethyl [C9]	1.90E-05	0	1	1	7	Unigene55670_gan_3	0	1419.62091	0	2538476.5	3351949.25	2107190.75	3902446.25	4230228	3319506.75		High	High	High	High	High	High	High	0	0.0001793	3.27	39.72
IEEACEIYTR	1xCarbamidomethyl [C5]	0.00174961	0	1	1	2	Unigene79479_gan_3	0	1283.59363	0		438302.125	219605.5313	219325.3438				Not Found	High	High	Peak Found	Not Found	Not Found	High	0	0.0002831	1.28	38.28
LEEAEKAADESER		5.77E-06	0	3	7	8	Unigene56062_gan_3; Unigene84454_gan_3; Unigene53672_gan_3	1	1476.68126	0	207162.8281	343075.9063		647202.1875	92604.64844	1706408.688	NotUnique	High	High	Not Found	High	High	High	High	0	7.92E-07	3.33	23.09
IEELQLIVNDK		0.00208521	0	1	1	5	Unigene80731_gan_3	0	1313.73111	0	195386.4844	470920.3438	270847.9375	277542.9688	237429.8125	136151.3438		High	High	High	High	High	Peak Found	High	0	0.0004861	2.13	61.02
LEETDDVDDDYGAR		0.00016135	0	1	1	1	Unigene92771_gan_3	0	1612.66092	0	170494.2656	382176.1875				103955.2734		Peak Found	High	Not Found	Not Found	Not Found	Peak Found	High	0	1.76E-05	2.97	36.02
LEEVNLNNIR		0.00075905	0	1	1	6	Unigene69074_gan_3	0	1213.65353	0	532549.75	902606.5	756883.0625	495141.7188	655911.4375	91800.21875		High	High	High	High	High	Peak Found	High	0	0.0003091	2.32	50.32
LEAIEDDSVKETDSSSASAVTPSK		2.85E-08	0	1	1	6	Unigene157243_gan_3	1	2466.17296	0		1505804.375	729742.75	691623.375	825740.125	922120.3125		High	High	High	High	High	High	High	0	3.74E-09	3.52	38.84
LEGEFQHCCR	2xCarbamidomethyl [C8; C9]	0.000398722	0	1	1	6	Unigene143218_gan_3	0	1335.55687	0	323682.625	364515.4063	337018.7188	432074.25	402548.2188	369721.3438		High	High	High	High	High	High	High	0	0.0001647	1.82	25.94
LEGGSGGDSEVQR		7.21E-06	0	1	1	4	Unigene1920_gan_3	0	1290.59205	0	707554.25	1247895.5	863380.375	782039.375	621907.5625	664768.25		Peak Found	High	High	Peak Found	High	High	High	0	4.67E-07	2.48	21.89
LEGNSPQGSNQGVK		0.00266296	0	1	1	6	Unigene131897_gan_3	0	1414.6921	0	208702.75	288295.0313	197787.2344	192261.8906	157832.5313	141405.4844		High	High	High	High	High	High	High	0	0.0005575	1.71	21.07
LEIENCFANK	1xCarbamidomethyl [C6]	0.00106691	0	1	2	4	Unigene998_gan_3	0	1237.58815	0	455039.7188	782485.3125	459232.4063	511190.5938	616897.1875			High	Peak Found	High	Peak Found	High	Not Found	High	0	0.002624	1.96	48.51
LELKPGETLNVNFHLR		3.60E-07	0	1	1	11	Unigene56344_gan_3	0	1880.03886	0	24760455.5	30313634.5	20565589.75	21695478.5	23175766.5	21340325.75		High	High	High	High	High	High	High	0	2.99E-08	4.34	59.36
LEILEPSWLQGLK		0.00294599	0	1	1	2	Unigene54549_gan_3	0	1525.86246	0	1539980.125	3021135.5	1342564.625	1794875.875	3068527	474112.5625		Peak Found	High	High	Peak Found	Peak Found	Peak Found	High	0	0.0005064	1.91	80.82
IEINFPAEYPFKPPK		0.00025096	0	1	2	3	Unigene152729_gan_3	0	1789.95233	0	437554.625	311280.0938	270039.25	200641.8125	652355.8438			High	Peak Found	Peak Found	Peak Found	High	Not Found	High	0	0.0003675	2.6	68.41
LELNVDSVKEYHPGEFVR		0.00812404	0	1	1	2	Unigene54394_gan_3	1	2131.08184	0						385454.2734		Not Found	Not Found	Not Found	Not Found	Not Found	High	High	0	0.002159	2.01	58.24
LEPDPESELEPELEPK		2.32E-07	0	1	1	11	Unigene55848_gan_3	0	1850.89058	0	1848956.625	1919180.5	1421659.875	1682828.375	2185529.5	408579.4063		High	High	High	High	Peak Found	High	High	0	8.97E-09	3.24	59.59
LEQSEAQLGR		0.000327462	0	1	2	6	Unigene156857_gan_3	0	1130.58003	0	184796.0938	424476.5625	227204.4688	244929.8594	229074.1406	121086.7656		High	High	High	High	High	High	High	0	6.37E-05	2.23	27.39
LEQVLHADSGLCLPHLLSR	1xCarbamidomethyl [C12]	1.13E-05	0	1	1	6	Unigene55238_gan_3	0	2158.14373	0	413356.625	689664.6563	529751.8594	483400.7031	531911.0938	186516.3047		Peak Found	High	High	High	High	Peak Found	High	0	1.40E-06	3.71	65.06
LESDVSAQIEYCR	1xCarbamidomethyl [C12]	3.33E-07	0	1	1	12	Unigene55622_gan_3	0	1569.72135	0	12880784	27153240	9445747	20562077.13	16880984.75	5035755		High	High	Peak Found	High	High	High	High	0	2.84E-07	3.78	44.93
LEGFHTQISK		0.0039463	0	1	1	7	Unigene141419_gan_3	0	1159.6106	0	2188749.188	3866998.5	3087709.125	2899132.75	2474068.25	1350158.469		High	High	High	High	High	High	High	0.0002108	0.008311	2.15	33.88
LGDFELLCLDGTRKPVTEAWR	1xCarbamidomethyl [C8]	0.000102093	0	1	4	1	Unigene53580_gan_3	1	2476.2653	0						756108.9375		Not Found	Not Found	Not Found	Not Found	Not Found	High	High	0	1.81E-05	2.07	70.06
IALNLADFAFSMYR	1xOxidation [M12]	0.0016502	0	1	1	1	Unigene53981_gan_3	0	1647.81994	0			460929.6563		572961.3125			Not Found	Not Found	Peak Found	Not Found	High	Not Found	High	0	0.0003695	2.23	81
IALGGLLFPVSSLR		1.58E-05	0	1	1	3	Unigene22707_gan_3	0	1442.87296	0		249455.3906	795597.5			147766.7031		High	High	High	Not Found	Not Found	Peak Found	High	0	1.31E-06	2.33	82.54
KIQVLQQQADDAEER		2.27E-07	0	1	1	6	Unigene84454_gan_3	1	1770.89807	0	792484.4063	1185243.094	1137558.438	815133.375	848414.875			High	Peak Found	High	Peak Found	High	Not Found	High	0	1.24E-07	3.8	34.13
KIQVLQQQADDAEERAER		0.00416168	0	1	1	2	Unigene84454_gan_3	2	2127.07888	0						556176.625		Not Found	Not Found	Not Found	Not Found	Not Found	High	High	0.0005781	0.01032	2.1	38.26
KISELDAFLKEPALNEADLSNLK		2.78E-10	0	1	1	3	Unigene142263_gan_3	2	2558.37121	0	342327.3438	521330.3125	595289.5625	574676.625	503248.9063			Peak Found	Peak Found	High	High	High	Not Found	High	0	5.00E-12	4.35	72.88
KIVCPKPEVK	1xCarbamidomethyl [C4]	7.58E-05	0	1	1	28	Unigene56156_gan_3	1	1197.70239	0	2193762.375	3881613.75	2162766.438	2726984.25	2271018.5	1366472.531		High	High	High	High	High	High	High	0	0.0001255	3.22	22.2
KLVEEALK		0.00667631	0	1	3	6	Unigene80375_gan_3	1	929.56661	0	887077.4375	729667.4375	710123.375	675963.4375	634078.375	236173.3594		High	High	High	High	High	High	High	0	0.002232	2.07	28.41
KLVIIEGDLER		0.000232941	0	1	2	12	Unigene153896_gan_3	1	1284.75218	0	1434425.313	2481377	2005173.375	1592865.75	1706448.75	417531.4609		High	High	High	High	High	High	High	0	0.0001389	3.54	48.69
KLVIIESDLER		0.00403108	0	1	4	7	Unigene56062_gan_3	1	1314.76274	0	660793.9531	981809.375	949554.2188	635537.3594	877113.875	75061.85156		High	High	High	High	High	Peak Found	High	0.0003917	0.01414	2.34	48.7
KLVPFATELHER		1.12E-07	0	1	1	4	Unigene54524_gan_3	1	1439.80052	0	502585.8438	1336344.75	686179.375	342175.125		507686.6875		Peak Found	High	High	Peak Found	Not Found	High	High	0	3.65E-09	4.5	43.89
KLWWLDLK		0.0013269	0	1	1	22	Unigene53459_gan_3	1	1101.64553	0	27595038	35421896.5	18850912.5	40302404	30443713.5	28392776		High	High	High	High	High	High	High	0.00404	0.1134	2.59	72.43
KIYPTVNCQPLKK	1xCarbamidomethyl [C8]	8.08E-05	0	1	1	8	Unigene53417_gan_3	2	1588.88796	0	1403015.5	1512362.625	1634128.313	1727189.75	778965.7969	1133360.156		High	High	High	High	High	High	High	0	1.12E-05	3.36	31.21
KMMEEIIKYEALVGSHESNIR		4.69E-08	0	1	2	2	Unigene55632_gan_3	2	2477.25269	0						284976.9375		Not Found	Not Found	Not Found	Not Found	Not Found	High	High	0	4.16E-09	4.04	64.47
KNEETPCVCGNR	2xCarbamidomethyl [C7; C9]	0.000240499	0	1	1	11	Unigene54009_gan_3	1	1463.63657	0	2300393.625	2750145	2615465.5	2316344.5	1752601.375	1802021.563		High	High	High	High	High	High	High	0	0.0001474	3.18	21.79
KNFNNDIALVQLKEPVK		0.000482906	0	1	1	3	Unigene55849_gan_3	2	1970.10694	0		288652.9375	170386.125	240128.4844	329856.9063	286586		Not Found	Peak Found	Peak Found	High	High	High	High	0	0.001087	2.2	50.93
KNVFIIGATNRPDIIDPAILRPGR		2.23E-05	0	1	1	6	Unigene152037_gan_3	1	2646.52021	0	299017.125	1072995.281	780652.625	792528.0313	467271.625			Peak Found	High	High	High	High	Not Found	High	0	3.00E-06	3.51	64.71
KPDSERMPCAEDYLSLVLNR	1xCarbamidomethyl [C9]	3.52E-08	0	1	1	4	Unigene55742_gan_3	1	2393.15879	0		320996.0313	819287.9375			7662549.5		Not Found	Peak Found	Peak Found	Not Found	Not Found	High	High	0	3.04E-09	3.85	72.87
KPFYGVGEK		0.00018236	0	1	1	6	Unigene23662_gan_3	0	1024.54621	0	1166232	1814239.125	1445009.875	1481853.75	1230153.375	1105020.125		High	High	High	High	High	High	High	0	2.03E-05	2.45	29.75
KPLHYAADCGQLEILEFLLLK	1xCarbamidomethyl [C9]	9.78E-11	0	1	1	8	Unigene24428_gan_3	0	2471.33668	0	31611.07617	279207.1563	208146.2813	290394.375				High	High	High	High	High	Not Found	High	0	4.52E-12	5.34	84.11
KPISQISVAEDDDER		2.33E-09	0	1	1	6	Unigene22995_gan_3	0	1701.82898	0	809254.25	707079.25	1266135.063	1071278.25	1164522.563			High	High	High	Peak Found	High	Not Found	High	0	7.72E-10	3.81	34.06
KPITFSNYIHPVCLPDKETAIR	1xCarbamidomethyl [C13]	0.00572379	0	1	2	3	Unigene55951_gan_3	1	2599.3701	0	134716.6094		191980.5625		162960.0938			High	Not Found	High	Not Found	High	Not Found	High	0.0003839	0.01167	2.7	58.46
KPVTEDANCFLAK	1xCarbamidomethyl [C9]	2.52E-07	0	1	1	10	Unigene54181_gan_3	0	1492.74644	0	10280948	9771834.75	9184083.5	7181733	6519343.75	1477731.25		High	High	High	High	High	High	High	0	0.0002812	3.98	40.29
KQAEILQESR		0.00650149	0	1	1	8	Unigene21680_gan_3	1	1201.65353	0	198567.8906	368769.2031	273898.0781	374803.9063	210316.3359	207115.1406		High	High	High	High	High	High	High	0	0.001597	2.13	25.35
KQIEELKGQEVSPK		0.00636492	0	1	1	2	Unigene28824_gan_3	2	1612.89046	0	246948.2422	687493.0625	325630.5859	471355.6719	289713.2656	908661.4688		Peak Found	High	Peak Found	Peak Found	Peak Found	High	High	0.0002433	0.002948	2.22	25.38
KQLSSGSIEECSR	1xCarbamidomethyl [C11]	8.50E-06	0	1	1	9	Unigene54816_gan_3	1	1480.70603	0	1344683.313	2345600.063	1292980	1595625.063	1232763.781	1555875.813		High	High	High	High	High	High	High	0	1.02E-06	2.5	24.57
KLQEKPQIQK		0.00522971	0	1	1	5	Unigene52836_gan_3	1	1239.74195	0		1107573.406	1222038.688	1413412.719	1431178.281	1096919.938		Not Found	High	Peak Found	High	High	Peak Found	High	0	0.001341	2.43	20.19
KLNVVEQEKIDR		1.54E-05	0	1	4	14	Unigene54950_gan_3	2	1470.82747	0	319228.7969	610308.0625	963117.5625	560466.9688	460906.4688	1774503.711		High	High	High	High	High	High	High	0	1.87E-05	2.58	28.8
KLNVVEQEK		0.00215281	0	1	4	3	Unigene54950_gan_3	1	1086.61535	0	453003.9375	48285.96484	388856.6563	376969.375	530733.125			High	Peak Found	High	Peak Found	High	Not Found	High	0	0.000356	1.98	23.27
KLNCQVIGASVDSHFCHLAWINTPK	2xCarbamidomethyl [C4; C16]	3.47E-10	0	1	1	5	Unigene55586_gan_3	1	2895.43926	0			722003.8125		241228.3281			Not Found	Not Found	High	High	Peak Found	Not Found	High	0	1.61E-08	4.01	62.55
KEGGLGPLNIPLLADVTR		2.17E-13	0	1	1	30	Unigene90471_gan_3	1	1863.06982	0	38428064	54791890	47947026	45213390	44276348	59807766		High	High	High	High	High	High	High	0	5.61E-15	5.5	79.51
KEQQDSPDDRDYFQNR		0.000682433	0	1	1	5	Unigene55238_gan_3	2	2040.90059	0	682575.75	805238.875	622619.9375	731368.6875	589511.1875	527796.1875		High	High	High	Peak Found	High	High	High	0	0.0001218	2.64	29.9
KESGAMTEHAFTVEEFVLPK		0.0025117	0	1	1	3	Unigene54102_gan_3	1	2250.1111	0				317457.75	342141.5313	185585.4219		Not Found	Not Found	Not Found	High	High	Peak Found	High	0.0003917	0.01139	1.52	64.33
KFDQLLAEEK		0.000350918	0	1	5	1	Unigene53200_gan_3	1	1220.65213	0							NoQuanValues	Peak Found	High	Peak Found	Peak Found	Peak Found	Peak Found	High	0	4.34E-05	2.16	40.42
KFPSGTFEQIR		0.00217582	0	1	1	18	Unigene55732_gan_3	1	1309.68991	0	1472831.047	1615790.203	1488566.813	1391492.891	1765985.672	1250762.469		High	High	High	High	High	High	High	0	0.0006182	2.31	44.94
KGAGDASTDLIGGNR		2.32E-09	0	1	1	6	Unigene141234_gan_3	1	1431.71865	0	1717516.25	2262459.75	1576296.125	1269354.375	1532058	568657.5		High	High	High	High	High	High	High	0	1.88E-09	3.86	30.76
KGDDLLNINQWVK		6.39E-08	0	1	1	8	Unigene55238_gan_3	1	1542.82747	0	2672161.438	2751566.125	2465655.875	2599335.5	2842010.438	2559473.438		High	High	High	High	High	High	High	0	5.81E-09	4.15	68.25
KGESGQSWPR		0.00272019	0	1	1	6	Unigene154235_gan_3	1	1131.55415	0	866425.375	1814028.625	1776738.75	1294808.031	995746.2188	924487.9063		High	High	High	Peak Found	Peak Found	High	High	0.004093	0.1251	2.24	23.96
KGYSVGAGASIILGQEQDSFGGR		2.22E-07	0	1	2	2	Unigene22741_gan_3	1	2297.15205	0				1129564.75	1181096.875			Not Found	Not Found	Not Found	High	High	Not Found	High	0	2.15E-08	4.78	62.57
KGYTQQLAFR		0.0038633	0	1	1	4	Unigene56344_gan_3	1	1211.65313	0		5120266.25	1471921.5	3625572.25	4521415.125	8143330.25		Not Found	High	Peak Found	Peak Found	High	Peak Found	High	0.002998	0.09259	1.25	37.17
KKLVIVGDGACGK	1xCarbamidomethyl [C11]	0.00416168	0	1	3	2	Unigene22573_gan_3	2	1344.76678	0						412153.7031		Not Found	Not Found	Not Found	Not Found	Not Found	High	High	0	0.001037	2.04	26.01
KQNLENAIEDYLNEFSAR		9.05E-07	0	1	1	6	Unigene89_gan_3	1	2154.04619	0	490667.3125	1411488.75		787494.625	1222268.25	579823.4375		Peak Found	High	Not Found	Peak Found	High	High	High	0	1.17E-07	4.42	82.03
KKNLGELITTLNAAK		0.000455453	0	1	1	1	Unigene55814_gan_3	2	1613.95848	0						178407.9531		Not Found	Not Found	Not Found	Not Found	Not Found	High	High	0	9.30E-05	1.41	51.17
KLAQQYYLVYQEPIPTAQLVQR		2.82E-07	0	1	2	6	Unigene153175_gan_3	1	2649.4399	0	406637.5625	481544.1563	633155.5625	536904.625	509469.5938			High	High	High	High	High	High	High	0	2.95E-08	4.07	66.86
KLCFFHNK	1xCarbamidomethyl [C3]	0.00378204	0	1	1	5	Unigene22099_gan_3	1	1093.56115	0	840053.0625	956322.6875	792293.75	711747.875	1010147.563	873175.5		Peak Found	High	Peak Found	High	High	Peak Found	High	0	0.0009375	2.68	31.82
KLDEAVAEAHLGK		6.71E-05	0	1	1	8	Unigene54542_gan_3	1	1380.74815	0	511804.4063	311246.4375	755407.9844	279968.7813	517356.75	541255.2656		High	Peak Found	High	High	High	High	High	0	1.03E-05	3.53	33.7
KLEKEFGSPHGINLEAVDAAFICPGTSR	1xCarbamidomethyl [C23]	4.28E-12	0	1	1	7	Unigene53459_gan_3	2	3043.53058	0						9386466		Not Found	Not Found	Not Found	Not Found	Not Found	High	High	0	1.63E-13	5.21	66.63
KLEVEANNAFDQYR		0.00782802	0	1	1	2	Unigene22370_gan_3	1	1696.82892	0	459777.4063	732216.375	478710.9063	625973.4375	577327.375			High	Peak Found	High	Peak Found	Peak Found	Not Found	High	0	0.001553	1.97	46.35
KLEWPLSEVTEGVFETEAPGGYK		8.56E-05	0	1	1	1	Unigene12927_gan_3	1	2566.27116	0							NoQuanValues	Not Found	High	Not Found	Not Found	Not Found	Not Found	High	0	8.38E-06	2.85
KLFDYCDIPQCTSR	2xCarbamidomethyl [C6; C11]	2.48E-07	0	1	1	12	Unigene54923_gan_3	1	1802.82002	0	1201953.375	1902289.313	1178824.5	1585465.563	1160229.625	2152952.938		High	High	High	High	High	High	High	0	2.43E-08	3.34	51.26
KLGCEVLGVSVDSQFTHLAWINTPR	1xCarbamidomethyl [C4]	1.82E-18	0	1	1	30	Unigene90471_gan_3	1	2827.45596	2	15983411.5	46401933.13	23180846.84	30247120.5	18239473.56	20496610.16		High	High	High	High	High	High	High	0	1.53E-20	6.2	75.96
KLGCEVLGVSVDSQFTHLAWINTPRK	1xCarbamidomethyl [C4]	2.27E-14	0	1	1	3	Unigene90471_gan_3	2	2955.55092	0						7899935.125		Not Found	Not Found	Not Found	Not Found	Not Found	High	High	0	3.68E-10	6.59	69.88
KIGDNMHELQQR		3.33E-06	0	1	1	9	Unigene54524_gan_3	1	1468.73252	0	345446.9063	940941.875	921205.4688	701284.25	764885.7813	1005501.531		High	High	High	High	High	High	High	0	4.35E-07	2.67	28.64
KLLETECPR	1xCarbamidomethyl [C7]	0.00304146	0	1	2	3	Unigene163643_gan_3	1	1145.59832	0	234965.8516	902020.3125	354961.8203	682140.7188	186859.7031	315574.8516		High	High	High	Peak Found	Peak Found	Peak Found	High	0.0001967	0.008957	2.11	26.78
KKVQPYLDEFQSK		0.000747032	0	1	1	2	Unigene54931_gan_3	2	1609.85843	0				58731.88281		1608641.375		Not Found	Not Found	Not Found	Peak Found	Not Found	High	High	0	0.0001595	2.89	37.67
IALNLADFAFSMYR		3.26E-07	0	1	1	8	Unigene53981_gan_3	0	1631.82502	0	578940.9375	1631435.125	1084987.875	661309	853363.5625	2935537		High	Peak Found	High	High	High	High	High	0	7.17E-07	4.09	84.7
KQQTVDTAVDGVTIR		6.93E-07	0	1	2	4	Unigene53225_gan_3	1	1630.87587	0	487384.5313	511753.1406	483425.2344	434856.1719		389293.4375		Peak Found	High	High	High	Not Found	High	High	0	7.82E-08	2.69	40.05
KQTEVLSGAWPEQTYPEGTQATYK		1.62E-09	0	1	1	7	Unigene54343_gan_3	1	2712.31515	0	2208424.5	3704141.5	2660547.25	2193904	2063197.25	2363799.25		High	High	High	High	High	High	High	0	8.23E-09	4.2	54
LAAAISNFGYDLYR		1.80E-05	0	1	2	6	Unigene53312_gan_3	0	1573.80092	0	917384.375	909721.6875	664940.3125	682792.3125	1125244.625	1696330		High	High	High	High	High	High	High	0	8.68E-06	3.2	69.84
LAAIAESGVER		0.00310682	0	1	1	5	Unigene22623_gan_3	0	1115.60551	0	1189123.75	2546746.75	1858988.875	1890366.625	1646299.125	1745727.125		High	High	High	High	High	Peak Found	High	0	0.0007503	2.1	36
LAALNPESNTAGLDIFAK		1.16E-06	0	1	2	1	Unigene55792_gan_3	0	1844.97525	0							NoQuanValues	Not Found	Not Found	Not Found	Not Found	High	Not Found	High	0	1.11E-07	2.86
LACGVIGIAK	1xCarbamidomethyl [C3]	0.000299139	0	1	3	12	Unigene53687_gan_3	0	1001.58121	0	18664064	28097234	34322372	27200058	20729908	14886783		High	High	High	High	High	High	High	0	0.0001491	2.34	44.76
IACLDFSLQK	1xCarbamidomethyl [C3]	9.63E-05	0	1	1	2	Unigene23591_gan_3	0	1194.61872	0			209275.4531	229616.8281				Not Found	Not Found	High	High	Not Found	Not Found	High	0	1.67E-05	2.23	59.21
LACPQPPR	1xCarbamidomethyl [C3]	0.00742367	0	1	1	27	Unigene55419_gan_3	0	938.48765	0	45122354	77490030.25	50380377.63	47649296.75	37970372.5	30397547.63		High	High	High	High	High	High	High	0	0.002946	2.11	26.57
LADDVDLEQVANETHGHVGADLAALCSEAALQAIR	1xCarbamidomethyl [C26]	2.05E-05	0	1	1	1	Unigene152037_gan_3	0	3672.79223	0							NoQuanValues	Not Found	High	Not Found	Not Found	Not Found	Not Found	High	0	1.58E-06	3.37
IADGYEQAAR		0.000503906	0	1	1	5	Unigene22929_gan_3	0	1093.52726	0	325887.5313	466966.4688	381193.4063	404306.125	266267.7813	349666.25		Peak Found	High	High	Peak Found	High	High	High	0	0.0001039	2.26	27.39
LADLFGWSQLIYNHITTR		2.73E-05	0	1	1	3	Unigene81703_gan_3	0	2148.12365	0	125959.9609	227766.9219	145776.6406	122504.5781	106053.6094	120872.2734		Peak Found	High	High	High	Peak Found	Peak Found	High	0	2.22E-06	3.46	84.64
IAELSTNAQEIIK		9.03E-05	0	1	1	4	Unigene54190_gan_3	0	1429.78969	0	352629.1875	483170	414035.7813	309915.125	367412.5	162857.0625		High	High	High	Peak Found	High	Peak Found	High	0	8.93E-06	1.88	52.08
LAEVALAYAK		0.000416061	0	1	1	8	Unigene1254_gan_3	0	1048.60372	0	467490.75	622136.1875	780254.1875	878840.4375	1410491.875	411758.25		High	High	High	High	High	High	High	0	0.0001222	2.6	48.8
LAFQAPGLEDREPGGSGDLAVQGR		5.38E-06	0	1	1	8	Unigene933_gan_3	1	2440.22153	0	1183286.125	1609589.5	1293692.75	1204968.75	1334926.5	782567.1875		High	High	High	High	High	High	High	0	7.34E-07	3.38	56.43
LAGESESNLR		0.00192535	0	1	1	6	Unigene152037_gan_3	0	1075.53783	0	1713983.875	3273626	2351947.75	2361339.75	2104175	1696563.25		High	High	High	High	High	High	High	0	0.0006703	2	26.34
LAGESESNLRK		0.000327462	0	1	1	7	Unigene152037_gan_3	1	1203.63279	0	355557.875	1175732.063	862424.6563	469853.125	708170.0625	1445976.313		High	High	High	High	High	Peak Found	High	0	0.0001871	2.07	21.99
LAGGDWFTSR		0.000485483	0	1	1	6	Unigene151924_gan_3	0	1109.53743	0	294637.5	439218.4688	397719.2813	346142.3125	283902.125	203906		High	High	High	High	High	High	High	0	9.83E-05	2.26	56.3
LAGIINFQRPK		0.00101704	0	1	3	4	Unigene157237_gan_3	0	1256.74737	0	212614.5938	626673.3594	396694.8281	432466.5938	338647.1406	118678.6484		Peak Found	High	High	Peak Found	High	Peak Found	High	0	0.005918	1.87	49.66
LAGTQPLEVLEAVQR		2.49E-06	0	1	1	5	Unigene131130_gan_3	0	1623.90645	0	474493.2188	540297.375	1180397.469		1008680.172	783043.625		High	Peak Found	High	Not Found	High	High	High	0	1.54E-06	3.16	71.42
IAGVYEDLLK		0.000453036	0	1	1	9	Unigene22099_gan_3	0	1120.62485	0	1999197.5	2652946	1689703.125	2207341.75	2321958.5	275145.4063		High	High	High	High	High	High	High	0	0.0005112	2.53	60.98
LAKEVTEFAK		0.0011433	0	1	1	6	Unigene54746_gan_3	1	1135.63575	0						48634328.16		High	Not Found	Not Found	Not Found	Not Found	High	High	0	0.000253	2.36	33.86
LAKEYEATLEK		2.11E-06	0	1	1	6	Unigene55742_gan_3	1	1294.68891	0	513558.2188		400407.0625	689163.1875	478254.25	620935728		High	Not Found	Peak Found	Peak Found	High	High	High	0	2.64E-07	2.7	31.52
IAKGEADAMSLDGGYIYIAGQCGLVPVLAENYETHGPK	1xCarbamidomethyl [C22]	9.92E-12	0	1	1	3	Unigene56125_gan_3	1	4007.95176	0						8117961.875		Not Found	Not Found	Not Found	Not Found	Not Found	High	High	0	4.08E-13	4.78	78.57
IAIFGATGR		0.00730647	0	1	1	14	Unigene22117_gan_3	0	905.52033	0	38526076	59853648.77	53245689.77	43981703.69	46035584	42853244		High	High	High	High	High	High	High	0.0003885	0.01593	2.18	49.75
LAIGEGQQHHLGGAK		5.64E-06	0	1	2	27	Unigene55632_gan_3	0	1515.80265	0	55670894	97384192	39877301	66279872	50210261	34982085		High	High	High	High	High	High	High	0	1.29E-06	3.25	26.53
KYVYNYEAESSTGVPETPDSR		9.58E-05	0	1	2	1	Unigene23730_gan_3	1	2392.09392	0						510739.5938		Not Found	Not Found	Not Found	Not Found	Not Found	High	High	0	1.69E-05	2.99	42.36
KYSNPSSCYSGESQAVCEK	2xCarbamidomethyl [C8; C17]	5.11E-11	0	1	1	18	Unigene54102_gan_3	1	2180.92231	0	2529719.375	3680282.875	3148080.313	3627241.125	2794634	3687640.125		High	High	High	High	High	High	High	0	1.02E-07	3.52	29.74
KYPVAHFTDPTLK		9.38E-05	0	1	1	13	Unigene54982_gan_3	1	1516.81584	0	1179664.781	1311694.281	1178079.031	1231384.688	1126361	652977.0938		High	High	High	High	High	High	High	0	3.57E-05	3.1	40.23
KYCGLPGEYWLGNDK	1xCarbamidomethyl [C3]	3.73E-09	0	1	1	11	Unigene55622_gan_3	1	1799.84213	0	2371631.75	3490842.5	1838292.875	3049087.813	1653512.438	992197.3438		High	High	High	High	High	High	High	0	7.04E-10	4.17	58.84
KQVLLAGAPTHDEVSK		0.00378204	0	1	1	3	Unigene131137_gan_3	1	1692.92791	0	114347.4609		233958.7969	219976.4219	301909.6875	174334.2969		High	Not Found	High	Peak Found	Peak Found	High	High	0	0.003245	2.4	30.86
KREEAPSLRPAPPPISGGGYRPRPAK		0.000133218	0	1	1	12	Unigene55622_gan_3	2	2784.53799	0	1058271.188	2825281.25	1032102.75	2597562.375	1480706.25	4061186.5		High	High	High	High	High	High	High	0.001445	0.04832	3.06	32.63
KSLLSNLEEAK		0.000613546	0	1	1	7	Unigene54069_gan_3	1	1231.68924	0	366779.25	801837.7031	507072.7969	614889.3594	465044.6563	605758.8594		Peak Found	High	High	High	High	High	High	0	0.0001273	2.45	47.11
KSLLSNLEEAKK		8.92E-06	0	1	1	8	Unigene54069_gan_3	2	1359.78421	0	706900.6875	1204764.594	1079573.781	1415435.625	385625.9375	1188562.25		High	High	High	High	High	High	High	0	7.97E-07	4.24	39.33
KSPQELLCGASLISDR	1xCarbamidomethyl [C8]	1.40E-05	0	1	2	10	Unigene55951_gan_3	1	1773.91636	0	1089496.469	1377205.25	1058094.719	1086992.156	1169134.875	497462.3594		High	High	High	High	High	High	High	0	1.59E-06	3.44	58.08
KSSDFKLNELK		3.45E-05	0	1	1	2	Unigene56125_gan_3	2	1308.71579	0						15696728.5		Not Found	Not Found	Not Found	Not Found	Not Found	High	High	0	5.56E-06	1.96	34.43
KSSFLGSSSSSSFTHTSHTNEILK		8.55E-06	0	1	1	5	Unigene21446_gan_3	1	2569.25288	0	672663.6406	548524.5625	929937.3125	863003.5938	880995.5313			Peak Found	Peak Found	High	High	High	Not Found	High	0	6.52E-07	3.75	41.76
KTDIQGVNLLFSSR		1.76E-08	0	1	1	12	Unigene54954_gan_3	1	1577.86458	0	3245567.875	4429350.625	2904590	1755350.688	3778111.25	3527909.25		High	High	High	High	High	High	High	0	7.33E-06	3.95	60.65
KTETVCNFTDGTLVQHQEWDGK	1xCarbamidomethyl [C6]	2.47E-09	0	1	1	6	Unigene2816_gan_3	1	2593.19874	2	695458.2813	1086904.344	1470238.625	1034177.438	781219.625	630068.8125		Peak Found	High	High	High	High	Peak Found	High	0	1.07E-08	3.92	51.06
KTETVCNFTDGTLVQHQEWDGKESTITR	1xCarbamidomethyl [C6]	4.17E-09	0	1	1	4	Unigene2816_gan_3	2	3280.55389	0						362486.375		Not Found	Not Found	High	Not Found	Not Found	High	High	0	2.97E-10	3.77	50.97
KTSYLECIK	1xCarbamidomethyl [C7]	3.18E-05	0	1	1	11	Unigene56125_gan_3	1	1141.59217	0	36862874	27683142	34080637	26809063.5	30614725.5	45673206		High	High	High	High	High	High	High	0	0.0001597	2.43	34.41
KQSALAELVK		1.25E-05	0	1	1	33	Unigene55742_gan_3	1	1086.65174	0	415941129	607414254	455281277	324480476	343122687.5	641262246.8		High	High	High	High	High	High	High	0	4.60E-05	3.18	39.55
KVADALTTAVAHMDDLPGALSALSDLHAYK		7.43E-23	0	1	1	216	Unigene53575_gan_3	1	3094.58776	0	1144951795	2030361044	2089659679	1953093342	1883118892	1422666982		High	High	High	High	High	High	High	0	3.30E-08	9.39	81.97
KVADALTTAVAHMDDLPGALSALSDLHAYKLR		1.44E-24	0	1	1	9	Unigene53575_gan_3	2	3363.77294	0		733342.1875	201447.3125	1014014.156		19916531.44		Not Found	High	Peak Found	Peak Found	High	High	High	0	4.07E-27	8.62	81.78
KVADALTTAVAHMDDLPGALSALSDLHAYKLR	1xOxidation [M13]	1.73E-08	0	1	1	4	Unigene53575_gan_3	2	3379.76785	0						2481918.094		Not Found	Not Found	Not Found	Not Found	Not Found	High	High	0	1.58E-08	4.9	76.34
KVIEQVQQIR		0.000220869	0	1	1	12	Unigene55339_gan_3	1	1240.7372	0	18189758	31866521	12249063.5	23545821.5	19311492	11302364.25		High	High	High	High	High	High	High	0	4.87E-05	2.65	30.58
KVLLDGVYPSQANALVGK		1.38E-11	0	1	1	12	Unigene56344_gan_3	1	1872.05892	0	4416398.25	8039069	4592485	4857425.5	5066158.25	6181236.25		High	High	High	High	High	High	High	0	1.44E-12	4.7	57.97
KVLNSFSDGLK		1.36E-06	0	2	2	171	Unigene56228_gan_3; Unigene56229_gan_3	1	1207.66811	0	2363969086	3189608189	2726931860	2681514257	2593732453	2020679946	NotUnique	High	High	High	High	High	High	High	0	3.22E-06	3.88	38.79
KVLNSFSDGLKNLDNLK		7.48E-09	0	2	2	27	Unigene56228_gan_3; Unigene56229_gan_3	2	1905.044	0	2662955.594	6498950.25	4191685.813	3709047.938	2843567.609	791010798.9	NotUnique	High	High	High	High	Peak Found	High	High	0	2.09E-09	4.46	57.69
KVPITYDNGFLFIHTDKPVYTPQQSVK		2.53E-06	0	1	1	6	Unigene30346_gan_3	1	3135.65135	0	647288.875	1124378.141	554308.3125	547643.25	1317503.188			High	Peak Found	High	High	High	Not Found	High	0	2.63E-07	3.58	61.87
KVPQVSTPTLVEVSR		1.65E-06	0	1	1	76	Unigene55742_gan_3	1	1639.93775	0	693592640	786802784	711894688	481290960	567387296	594421408		High	High	High	High	High	High	High	0	1.17E-06	4.78	47.71
KVPQVSTPTLVEVSRK		1.32E-08	0	1	1	51	Unigene55742_gan_3	2	1768.03271	0	11595088	29501231.25	22549345	16051455.13	11900464.75	128814264		High	High	High	High	High	High	High	0	4.08E-10	4.08	41.9
KVQPYLDEFQSK		2.27E-07	0	1	1	24	Unigene54931_gan_3	1	1481.76347	0	30193746.5	34362370	23695224	31233505	25132260.5	32911507		High	High	High	High	High	High	High	0	8.91E-08	3.56	44.5
KWDPYKQGFGNIATNANGK		6.06E-05	0	1	1	2	Unigene55622_gan_3	2	2109.05121	0		149234.4375				580531.7188		Not Found	Peak Found	Not Found	Not Found	Not Found	High	High	0	1.03E-05	2.6	46.99
KVADALTTAVAHMDDLPGALSALSDLHAYK	1xOxidation [M13]	7.44E-15	0	1	1	121	Unigene53575_gan_3	1	3110.58268	0	104957097.2	164333500.2	175959923.4	109776027.4	143150048.7	98253980.42		High	High	High	High	High	High	High	0	2.32E-11	6.41	75.49
IQQEIAVQNPLVSER		0.000349055	0	1	1	3	Unigene132086_gan_3	0	1723.93372	0							NoQuanValues	High	Not Found	High	Not Found	High	Not Found	High	0	6.51E-05	1.96
IGDNMHELQQR		0.00803835	0	1	1	7	Unigene54524_gan_3	0	1340.63756	0	422468.9375	717677.8125	538184.4063	381133.375	606790.0469	95223.94531		Peak Found	High	High	High	High	Peak Found	High	0.0001967	0.01068	1.73	29.92
LGDVYVNDAFGTAHR		9.66E-06	0	1	1	11	Unigene56005_gan_3	0	1634.79214	0	2772032.813	4966730.375	4249821.375	4079351	3056048.375	3014051.938		High	High	High	High	High	High	High	0	1.63E-06	3.62	51.29
LLPLEYSYGEYR		0.000164822	0	1	3	4	Unigene56175_gan_3	0	1502.75257	0	696955.75	913964.8125	376990.375	1211077.875	833940.375			High	High	Peak Found	High	High	Not Found	High	0	0.001616	1.93	64.3
LLPMVIQLQLPR		0.000139754	0	1	1	2	Unigene74509_gan_3	0	1420.87085	0							NoQuanValues	Not Found	High	Not Found	High	Not Found	Not Found	High	0	3.52E-05	2.14
LIQASEDLLK		0.00169467	0	1	1	4	Unigene79329_gan_3	0	1129.64632	0	5650188.125	8782660.5	6378640.25	5308083.5	4731593.5	7917822.5		Peak Found	High	High	High	High	Peak Found	High	0	0.0002717	2.03	51.15
LLQAVEPVHVAR		0.00812404	0	1	1	4	Unigene30233_gan_3	0	1331.7794	0	469155.125	703259.8125	609486.5	544994.1875	403155	220141.5		High	Peak Found	High	Peak Found	High	High	High	0	0.001619	2.48	41.63
LLQDFFNGKELNK		0.000103736	0	1	1	2	Unigene102077_gan_3	1	1565.83222	0						1348821.5		Not Found	Not Found	Not Found	Not Found	Not Found	High	High	0	1.85E-05	3	60.94
LIQDVWGIEGPIDAAFTR		7.52E-09	0	1	1	11	Unigene54737_gan_3	0	2001.044	0	535917.6719	1411647.75	366454.6563	894018.5938	580068.0625	346818.375		High	High	High	High	High	High	High	0	5.28E-10	3.28	82.37
LLQEVFPGIPSPVDAAVECHR	1xCarbamidomethyl [C19]	9.31E-09	0	1	1	34	Unigene53459_gan_3	0	2334.19108	0	27545846.78	38077309.81	21878846.5	30522543.28	44738162.53	8204250.5		High	High	High	High	High	High	High	0	3.73E-09	4.33	73.49
LLQEVFPGIPSPVDAAVECHRGECK	2xCarbamidomethyl [C19; C24]	6.22E-05	0	1	1	7	Unigene53459_gan_3	1	2808.38075	0	894896.1563	1342722.25	1658358.125	1442412.438	1252279.063	1047230.438		High	High	High	High	Peak Found	High	High	0	0.00187	2.84	66.8
LLQEVFPGIPSPVDAAVECHRGECKEEGIFFFK	2xCarbamidomethyl [C19; C24]	6.80E-06	0	1	1	13	Unigene53459_gan_3	2	3805.87166	0	390769.125			437015.7188	700013.5625	13570344		High	High	High	Peak Found	High	High	High	0	9.45E-07	4.62	78.87
ILSEAEIDAHLVALAERD		5.76E-07	0	1	1	5	Unigene141170_gan_3	1	1965.02875	0	263146.0938	800572.625	752586.0625	739142.4844	267618.0938	906799.5469		High	High	High	Peak Found	High	Peak Found	High	0	2.89E-08	3.93	74.11
LLSEEVFDFSSGQITQVK		6.09E-05	0	1	1	3	Unigene39543_gan_3	0	2027.03316	0		270636.7188	134135.0313	202645.9688	98378.69531			Not Found	High	High	Peak Found	High	Not Found	High	0	5.62E-06	2.79	75.75
LLSGPEVQLVAQSPWLK		2.35E-07	0	1	1	10	Unigene54954_gan_3	0	1865.05311	0	1998743.344	1862562.141	2046055.781	990064.1875	2439359.063	3144221.75		High	High	High	Peak Found	High	High	High	0	1.86E-08	3.61	78.24
LLSGSNTLHFLSTTK		1.78E-05	0	1	1	11	Unigene131837_gan_3	0	1618.8799	0	990830.8125	814550.1563	628593.875	872899.5625	639138.4375	714298.0625		High	High	High	High	High	High	High	0	8.39E-05	2.88	56.58
LLSHCLLVTLACHHPADFTPAVHASLDK	2xCarbamidomethyl [C5; C12]	1.85E-16	0	1	1	606	Unigene53575_gan_3	0	3123.58666	0	4953141904	3751805052	5220200208	3253593543	5000562205	1351134695		High	High	High	High	High	High	High	0	5.33E-09	8.22	64.14
LLSHCLLVTLACHHPADFTPAVHASLDKFFSAVSTVLTSK	2xCarbamidomethyl [C5; C12]	4.48E-19	0	1	1	231	Unigene53575_gan_3	1	4391.26789	0	1108478583	1690112903	1993971480	1414578653	653843823	2254704192		High	High	High	High	High	High	High	0	2.41E-10	9.17	85.57
LLSHCLLVTLACHHPADFTPAVHASLDKFFSAVSTVLTSKYR	2xCarbamidomethyl [C5; C12]	1.23E-14	0	1	1	37	Unigene53575_gan_3	2	4710.43233	0	72911266	54642048	71628954.75	72055753.66	38925772.42	226053628		High	High	High	High	High	High	High	0	1.21E-10	9.09	85.46
LISQIVSSITASLR		5.39E-05	0	2	4	9	Unigene79783_gan_3; Unigene54856_gan_3	0	1487.87917	0	394988.5	688252.1719	256900.7305	403128.8359	119226.2656	224532.4102	NotUnique	High	High	High	High	High	High	High	0	0.0001072	2.81	83.6
LLSTLCSADVCQCAEGK	3xCarbamidomethyl [C6; C11; C13]	8.46E-09	0	1	1	6	Unigene52944_gan_3	0	1911.86089	0	2347324.5	2218769.5	2173166	1273370.375	2758031.75	2131700.5		High	High	High	High	High	High	High	0	5.39E-09	4.09	49.68
LISVDTGHPDIYLQNGPNR		7.20E-10	0	1	1	9	Unigene78970_gan_3	0	2109.07234	0	2575596.625	5149006	1620676.375	1448049.875	2588416.063	766497.75		High	High	High	High	High	High	High	0	1.96E-06	3.73	53.75
LISWYDNEFGYSNR		1.47E-06	0	1	2	6	Unigene2742_gan_3	0	1763.80237	0	3410686.5	4821503.5	4081679	3618107.25	3698549	3282156.25		High	High	High	High	High	High	High	0	5.16E-07	3.12	68.69
ILTPLVSLDTPGK		0.000630087	0	1	1	5	Unigene12639_gan_3	0	1353.79879	0	835902.9375	1320537	1108457.375	1054118.375	948222	1097752.25		Peak Found	High	High	High	High	High	High	0	8.61E-05	2.3	65.09
LIVATNTWLQK		0.00149956	0	1	1	3	Unigene55116_gan_3	0	1286.7467	0	1664161.75	1254816.125	1031685.813	967380.4375	1011289.25	1295594		High	Peak Found	Peak Found	Peak Found	High	High	High	0	0.000845	2.36	59.58
ILVDHFGYTK		0.00188484	0	1	1	6	Unigene131838_gan_3	0	1192.63609	0	459241.625	688070.0625	445132.7188		317132.125	424232.3125		High	High	High	Not Found	High	High	High	0	0.0003083	2.64	44.38
LLPHANEVSR		0.00603587	0	1	1	11	Unigene54524_gan_3	0	1135.62183	0	4883488.25	10205095.5	6688843	5877002.25	4624553.5	4888387		High	High	High	High	High	High	High	0.0001967	0.008092	2.07	27.35
IIPGFMCQGGDFTR	1xCarbamidomethyl [C7]	0.00224635	0	1	2	4	Unigene54602_gan_3	0	1598.74539	0	897870.625		1428987	784942.4375	725282.625	1491056		Peak Found	Not Found	High	High	High	High	High	0	0.002563	1.89	63.34
LLNYVDWIK		0.0016069	0	1	1	5	Unigene56072_gan_3	0	1163.64592	0	292150.375	386092.9688	247986.1563	283485.4063	418820.2188			High	High	High	High	High	Not Found	High	0	0.001009	1.72	73.2
LLNKFLEDVK		0.000723562	0	1	1	2	Unigene53981_gan_3	1	1218.70925	0						3752215.375		Not Found	Not Found	Not Found	Not Found	Not Found	High	High	0	0.0005734	2.48	53.9
LLGNVLVCVLAR	1xCarbamidomethyl [C8]	2.26E-06	0	1	1	115	Unigene56228_gan_3	0	1326.7926	0	1273404238	1992010073	1511582005	1869389879	1757629918	2105026733		High	High	High	High	High	High	High	0	1.86E-05	3.25	79.8
LLGNVLVCVLARHFGKEFTPQAQGAFQK	1xCarbamidomethyl [C8]	8.59E-12	0	1	1	44	Unigene56228_gan_3	2	3128.6826	0	4045804.188	7271084.063	6930496.375	7029559.906	7190519.875	11675258		High	High	High	High	High	High	High	0	9.53E-14	5.98	82.36
LIGTNCIIYPVNSK	1xCarbamidomethyl [C6]	1.99E-05	0	1	1	3	Unigene109998_gan_3	0	1591.85124	0	243726.5469	448052.1563	347696.125	196281.125	166694.5781	136558.4844		High	High	High	Peak Found	Peak Found	Peak Found	High	0	1.53E-06	2.99	56.69
ILHCLWLAEEIQK	1xCarbamidomethyl [C4]	2.27E-07	0	1	1	11	Unigene132043_gan_3	0	1652.88287	0	1076735.719	1693358.063	1965839	1365198.188	1204528.406	774271.1563		High	High	High	High	High	High	High	0	7.78E-08	4.03	65.9
IIHLNQLLQEDSLNVADLTSLR		3.17E-07	0	1	1	4	Unigene154491_gan_3	0	2505.36713	0	373534.8438	1287116	344358.1563	1022744.438	591953.0625			High	High	Peak Found	High	High	Not Found	High	0	2.59E-08	3.73	81.44
ILHVDNHIGISIAGLTADAR		7.09E-09	0	1	1	6	Unigene80403_gan_3	0	2086.14036	0	581189.5	1293294.625	725549.6563	936814	819627.1563	257055.3125		High	High	High	High	Peak Found	Peak Found	High	0	4.94E-10	4.07	64.99
LILADALCYAHTFNPK	1xCarbamidomethyl [C8]	0.000267509	0	1	3	7	Unigene1022_gan_3	0	1846.95202	0	331444.0938	738161.4375	482639.2656	475689.5625	351411.2188	422912.3438		Peak Found	High	High	High	High	High	High	0	3.29E-05	2.84	74.44
IILDLISESPIK		0.00420614	0	1	1	1	Unigene22089_gan_3	0	1340.80354	0	76757	127211.0391	99188.03906		182870.9063			Peak Found	Peak Found	High	Not Found	Peak Found	Not Found	High	0	0.0007623	1.75	76.94
LLLIGDSGVGK		0.00422855	0	1	10	6	Unigene154407_gan_3	0	1071.64084	0	1028122	1486293.5	1246760	1222706.625	1238032	796767.6875		High	High	High	High	High	High	High	0	0.0007916	2.07	56.74
ILLITEDVK		0.00438879	0	1	1	5	Unigene131998_gan_3	0	1043.63469	0	153599.4531	388983.2813	263128.0625	168627.1563	145330.75	125557.4688		High	High	High	High	High	Peak Found	High	0	0.0008274	1.82	57.18
LLLNNDNLLR		0.00138458	0	1	2	6	Unigene167439_gan_3	0	1197.695	0	260305.75	554821.375	368028.5313	342762.9375	338464.6563	254976.7813		High	High	High	High	High	High	High	0	0.0004244	2.19	59.77
LIVHNGYCDGR	1xCarbamidomethyl [C8]	0.000490677	0	1	1	14	Unigene54975_gan_3	0	1303.62118	0	1323628.688	1284044.125	1522054.313	1517640.063	1291408.313	737317.5313		High	High	High	High	High	High	High	0	8.42E-05	2.64	28.43
LLLPLIFR		0.00539904	0	1	1	8	Unigene156278_gan_3	0	984.66045	0	22648416	37367036	34637792	24858096	30951538	10994140		High	High	High	High	High	High	High	0	0.005611	2.14	82.6
ILLQGTPVAQMAEDAIDGER		2.95E-08	0	1	1	17	Unigene56344_gan_3	0	2127.07504	0	4339639.125	5060923.75	3726127.25	4108950	4348938.5	4454763.375		High	High	High	High	High	High	High	0	2.27E-08	4.38	81.44
ILLQGTPVAQMAEDAIDGERLK		8.56E-08	0	1	1	1	Unigene56344_gan_3	1	2368.25407	0						1229675.25		Not Found	Not Found	Not Found	Not Found	Not Found	High	High	0	7.99E-09	3.98	79.82
LLLQQTSLPK		0.000640225	0	1	1	11	Unigene53408_gan_3	0	1140.69869	0	12151236	19584978	13102514	15864611	14658336	2461863.25		High	High	High	High	High	High	High	0	0.0003822	2.31	50.83
LLLQYNAEIDDITLDHLTPLHVAAHCGHHR	1xCarbamidomethyl [C26]	3.11E-12	0	1	1	14	Unigene117272_gan_3	0	3472.75427	0	937239.625	1962395.688	2746796.813	1816043.563	1066561.938	518664.75		High	High	High	High	High	High	High	0	5.93E-14	6.41	68.12
LILTLTHGSTVCTR	1xCarbamidomethyl [C12]	0.00726782	0	1	1	1	Unigene168176_gan_3	0	1571.85739	0							NoQuanValues	High	Not Found	Not Found	Not Found	Not Found	Not Found	High	0	0.001718	1.71
LLIYTILPDGEVVGDSAK		1.27E-06	0	1	1	19	Unigene54217_gan_3	0	1903.04227	0	12302383.44	19560300.25	14034033.63	15995171.38	14926704.25	4752259.75		High	High	High	High	High	High	High	0	2.34E-07	3.91	76.4
ILMVGLDAAGK		0.000108248	0	1	5	6	Unigene22382_gan_3	0	1087.61799	0	229981.7969	279072.1875	240142.3125	280378.3438	200200.6719	157062.0469		High	High	High	High	High	High	High	0	0.001282	2.02	56.4
LLNENSYVPR		0.00349223	0	1	2	3	Unigene24354_gan_3	0	1204.63206	0	201431.0469	338205.875	300394.375	248012.2188	229913.1406			Peak Found	High	High	High	Peak Found	Not Found	High	0	0.0008664	2.26	43.4
IINEPTAAAIAYGLDK		8.40E-07	0	2	2	5	Unigene53892_gan_3; Unigene22795_gan_3	0	1659.89521	0	628625.375	1236025	687753.6875	744820.375	625714.75	202207.1875	NotUnique	High	High	High	High	High	Peak Found	High	0	1.35E-05	3.27	65.06
IINEPTAAAIAYGLDKK		6.08E-06	0	1	1	10	Unigene22795_gan_3	1	1787.99018	0	3673819.125	7871681.875	4403249.5	4622380.25	3139283	3158630.375		High	High	High	High	High	High	High	0	2.24E-06	3.62	58.52
IINEPTAAAIAYGLDR		1.38E-05	0	1	1	6	Unigene154312_gan_3	0	1687.90136	0	1163101.969	1944522.5	705857.0156	1624140.875	774369.75	827964.875		Peak Found	High	High	High	High	High	High	0	1.99E-06	3.66	66.59
LILPVGPAGGNQMLEQYDKLQDGSVK		4.42E-06	0	1	4	1	Unigene10596_gan_3	1	2770.44439	0	103577.5234	364800.25	322452.9375	137205.2031		606471.625		Peak Found	Peak Found	Peak Found	Peak Found	Not Found	High	High	0	5.92E-07	2.21	73.21
LLGNVLVCVLAHHFGKEFTPQVQAAYQK	1xCarbamidomethyl [C8]	4.22E-14	0	1	1	167	Unigene56229_gan_3	1	3167.68227	0	52573641.62	128651618.4	87502213.97	130062203.9	102080205.6	1324434834		High	High	High	High	High	High	High	0	3.50E-13	6.39	81.45
IIVLGLLPR		0.00223444	0	1	1	4	Unigene3708_gan_3	0	993.68191	0	203568.0938	415025.9375	232086.0781	213862.1094	270525.6875	256294.0469		High	High	High	Peak Found	Peak Found	High	High	0	0.000377	2.13	74.49
LLVSQGASIYIENKEEK		7.52E-06	0	1	3	6	Unigene174886_gan_3	1	1921.02768	0	319997.2813	862842.4063	593694.125	551965.2031	426825.8125			High	High	High	High	Peak Found	Not Found	High	0	4.91E-07	3.74	50.5
LPENVVEESAR		0.000146611	0	1	1	7	Unigene53408_gan_3	0	1242.63246	0	14469611	19144152	20783146	22513518	18524958	2881994		High	High	Peak Found	Peak Found	High	High	High	0	5.68E-05	2.65	38.69
LPGIIAEGR		0.00154818	0	1	1	13	Unigene54585_gan_3	0	925.54654	0	2233259.25	1953069.875	2185221.5	2116462	1756823.75	974294.5625		High	High	High	High	High	High	High	0	0.002914	2	44.94
LPLSTTCQQQMQELLPAKDIK	1xCarbamidomethyl [C7]	1.33E-07	0	1	1	1	Unigene55670_gan_3	1	2442.27309	0						742693.375		Not Found	Not Found	Not Found	Not Found	Not Found	High	High	0	1.30E-08	3.07	62.33
LPPEVPKPAHVVVGDVLHAADVDK		2.03E-11	0	1	1	51	Unigene22117_gan_3	0	2502.37148	0	16969829.81	22231575.63	20086080.31	21143522.25	19512777.97	577778.1719		High	High	High	High	High	Peak Found	High	0	1.07E-07	4.23	62.03
LPPEVPKPAHVVVGDVLHAADVDKTVAGQDAIIVLLGTR		3.69E-14	0	1	1	39	Unigene22117_gan_3	1	4010.24371	0	3182351.5	5156591.5	4989886.063	8646273.375	1419289.969	3659681.375		High	High	High	High	High	High	High	0	5.74E-10	6.25	82.06
IPPKMDTWLYLGYDYVTALR		6.71E-05	0	1	1	1	Unigene56125_gan_3	1	2415.24172	0							NoQuanValues	Not Found	Not Found	Not Found	Not Found	Not Found	High	High	0	1.15E-05	3.07
IPTNKELISER		0.000668063	0	1	2	3	Unigene23843_gan_3	1	1299.72669	0						3907619.125		Not Found	Not Found	Not Found	Not Found	Not Found	High	High	0	0.000143	2.71	32.99
LQALKEGGGATLTEYHAK		1.98E-10	0	1	1	4	Unigene54931_gan_3	1	1886.99705	0		160961.1094		445990.7344		203752328		Not Found	Peak Found	Not Found	High	Not Found	High	High	0	1.07E-11	4.35	36.38
IQALQQQADEAEDR		2.65E-07	0	1	1	2	Unigene53672_gan_3	0	1614.7718	0	781504.5	1171691.375	579923.25	779828.5625				High	Peak Found	High	Peak Found	Not Found	Not Found	High	0	1.89E-08	2.67	35.56
IQALQQQADEAEDRAQGLQR		0.00310682	0	1	1	1	Unigene53672_gan_3	1	2268.13271	0						250783.9844		Not Found	Not Found	Not Found	Not Found	Not Found	High	High	0	0.0007543	2.29	48.49
LQAQQDAVNIVCHSK	1xCarbamidomethyl [C12]	1.05E-05	0	1	2	3	Unigene132433_gan_3	0	1710.85918	0	599106.9375	631155.25	340663.5313	296046.9375	324305.0938	551009.5		High	High	Peak Found	Peak Found	High	Peak Found	High	0	7.27E-07	3.24	41.77
LQAVEVVITHLAPGTK		2.08E-08	0	1	1	8	Unigene30190_gan_3	0	1675.97413	0	1471600.375	2280064.75	1860670.875	1226743.188	1224798.75	738706.75		High	High	High	High	High	Peak Found	High	0	1.23E-09	4.13	66.97
LQCLNESR	1xCarbamidomethyl [C3]	0.00537044	0	1	2	4	Unigene31124_gan_3	0	1019.49385	0	3461478.25	4923679	3545962	3519690	3544808.5	2177949.25		High	Peak Found	High	High	High	Peak Found	High	0	0.003467	1.87	25.88
LQDVTNDHIR		2.73E-05	0	1	1	21	Unigene21584_gan_3	0	1210.61747	0	71485200	124607808	99707996	93748372	71657556	79625484		High	High	High	High	High	High	High	0	0.0001059	2.68	27.25
IQEEGTEIELTGK		4.44E-06	0	1	1	11	Unigene54102_gan_3	0	1446.73223	0	4961083.5	8127548	5591589	7398777	4956845	2687015.75		High	High	High	High	High	High	High	0	5.88E-05	2.99	43.06
IQEEGTEIELTGKGSIEITR		1.06E-07	0	1	1	1	Unigene54102_gan_3	1	2203.14523	0	65019.08203		63728.49609	72587.25781		621170.9375		Peak Found	Not Found	Peak Found	Peak Found	Not Found	High	High	0	1.01E-08	2.78	55.09
LQEVIETLLSLEK		0.00633123	0	1	1	2	Unigene158657_gan_3	0	1514.8676	0		596314.8125	249336.125	287236.9375	253602.4688	318071.9063		Not Found	High	High	Peak Found	Peak Found	Peak Found	High	0	0.001264	2.01	82.59
LQGGLSQLSFPLSVEPTLGTYK		2.29E-10	0	1	1	12	Unigene173820_gan_3	0	2335.25439	0	3613010.375	4826324.5	3006943.25	3174321.875	3931949.25	2625947.813		High	High	High	High	High	High	High	0	1.40E-10	4.66	80.27
IQKLESDVSAQIEYCR	1xCarbamidomethyl [C15]	2.75E-10	0	1	1	15	Unigene55622_gan_3	1	1938.95895	0	1497574.344	2808413.063	1848442.031	2140378.125	2262716.813	4422370		High	High	High	High	High	High	High	0	2.39E-06	4.49	47.26
IQLEDWNGR		0.00152368	0	1	2	13	Unigene55632_gan_3	0	1130.5589	0	18465228	38778448	12225099	24715636	23167658	14674288		High	High	High	High	High	High	High	0	0.0003372	1.94	50.01
IQLVEEELDR		0.00155644	0	3	7	4	Unigene56062_gan_3; Unigene84454_gan_3; Unigene53672_gan_3	0	1243.65286	0							NoQuanValues	High	Not Found	High	High	High	Not Found	High	0	0.001235	2.3
IQLVEEELDRAQER		0.00418385	0	3	7	6	Unigene56062_gan_3; Unigene84454_gan_3; Unigene53672_gan_3	1	1727.89225	0	931524.6563	2028215.125	1774932.938	1650940.5	1058961.063	4410469.5	NotUnique	High	Peak Found	High	High	High	High	High	0	0.001046	2.24	52.35
LQPLDFKENAEQSR		7.99E-05	0	1	1	3	Unigene54585_gan_3	1	1674.84457	0						2021512.25		Not Found	Not Found	Not Found	Not Found	Not Found	High	High	0	1.39E-05	3.32	43.6
LPELFETSK		0.000751016	0	1	1	6	Unigene80296_gan_3	0	1063.567	0	200950.625	412115.1875	308286.9063	232761	271736.9375	266863.8125		High	High	High	High	High	High	High	0	0.0006176	2.06	56.34
IPEFILPNLDFK		0.000506595	0	1	1	3	Unigene56301_gan_3	0	1445.80388	0	1691114.5	895933	916086.1875	834604.5625	1017287.438	177562.5781		High	High	Peak Found	Peak Found	High	Peak Found	High	0	8.76E-05	2.01	81.98
LPECEAVCGKPK	2xCarbamidomethyl [C4; C8]	1.32E-05	0	1	4	15	Unigene54672_gan_3	0	1387.67083	0	6199897.25	15044202.5	3908796.5	13078082.5	25171113	1460738.25		High	High	High	High	High	High	High	0	3.41E-05	2.82	27
LPAYLTIQMVR		0.00196675	0	1	1	3	Unigene157709_gan_3	0	1304.7395	0		523343.2813	379020.0313	405897				Not Found	High	High	Peak Found	Not Found	High	High	0	0.0009907	2.4	69.4
LLVVYPWTQR		0.00013681	0	2	2	261	Unigene56228_gan_3; Unigene56229_gan_3	0	1274.72557	0	3195168630	3142307702	3354847956	3249296323	3140542349	3179458689	NotUnique	High	High	High	High	High	High	High	0	0.001969	3.17	68.64
LLWTLESLVSGR		0.000225621	0	1	1	2	Unigene141810_gan_3	0	1373.77873	0	300638.25	393031.75	461435.1563	388651.1563	366807.2188	172150.0938		High	Peak Found	Peak Found	Peak Found	Peak Found	High	High	0	4.32E-05	2.44	82.62
IIYGGSVTGATCK	1xCarbamidomethyl [C12]	4.13E-05	0	1	1	12	Unigene55814_gan_3	0	1326.67221	0	2341404.25	3896199.25	3282632.75	2391957	2100876.25	2222818		High	High	High	High	High	High	High	0	4.33E-05	2.36	37.09
IIYIVHDEVKDK		3.86E-05	0	1	3	13	Unigene79547_gan_3	1	1471.81551	0	770277.5156	1637050.688	1263516.531	1123207.5	918029.4219	435861.2188		High	High	High	High	High	Peak Found	High	0	7.85E-05	2.53	36.77
LMTPDFELFK		0.00105562	0	1	1	7	Unigene21650_gan_3	0	1240.62822	0	1760191.75	1944718.375	1686478.375	1576584.625	2127134.75	370173.3438		Peak Found	High	High	High	High	Peak Found	High	0	0.0002245	1.96	76.33
LNCQVIGASVDSHFCHLAWINTPK	2xCarbamidomethyl [C3; C15]	1.59E-09	0	1	1	10	Unigene55586_gan_3	0	2767.3443	0	1379199.125	2235222.125	2583641.875	1608488.875	1950337.438	685794.75		High	High	High	High	High	High	High	0	6.34E-10	5.73	67.19
LNDKLDYECHDGFESR	1xCarbamidomethyl [C9]	8.65E-11	0	1	1	14	Unigene55419_gan_3	1	1997.86578	0	4655218.5	7339083.75	4146779.5	7978931.75	6682910.25	9361496.75		High	High	High	High	High	High	High	0	1.08E-10	5.11	38.78
INDYVEKGTQGK		0.000259102	0	1	1	2	Unigene53981_gan_3	1	1351.68522	0						24727412		Not Found	Not Found	Not Found	Not Found	Not Found	High	High	0	5.03E-05	2.43	24.69
LNEGENVFLQATDK		2.35E-06	0	1	1	4	Unigene54384_gan_3	0	1577.78058	0	2656229.25	3125609.25	1879429.375	2432360.25	4588190	289804.25		High	High	Peak Found	High	High	Peak Found	High	0	4.62E-06	3.3	55.94
INFRECEPDGWTNDIPLCEVVK	2xCarbamidomethyl [C6; C18]	4.25E-07	0	1	1	1	Unigene55662_gan_3	1	2691.25415	0						1978972.125		Not Found	Not Found	Not Found	Not Found	Not Found	High	High	0	4.60E-08	3.54	71.94
LNFSHGSHEYHAQSIANIR		0.00537044	0	1	1	1	Unigene27756_gan_3	0	2181.05842	0							NoQuanValues	Not Found	Not Found	Not Found	Not Found	High	Not Found	High	0	0.001388	2.11
ILVSLIEVAQK		3.48E-05	0	1	1	6	Unigene20216_gan_3	0	1212.7562	0	696421.75	1262215.25	640736.8125	565516.1875	579517.875	825227.9375		High	High	High	High	High	High	High	0	4.95E-06	2.69	66.54
LNGEIQALELSQK		0.000114165	0	1	1	6	Unigene54401_gan_3	0	1442.78493	0	1012664.875	1035181.25	835694.4375	853056.625	743355.5625	655005.25		High	High	High	High	High	High	High	0	8.80E-05	2.83	54.37
LNLESLTSYFSIESSTK		0.000735203	0	1	1	1	Unigene56519_gan_3	0	1918.96441	0							NoQuanValues	High	Not Found	Not Found	Not Found	Not Found	Not Found	High	0	0.0001327	2.05
LNIGDLQVTK		0.00078785	0	1	2	6	Unigene80493_gan_3	0	1100.631	0	427575.0938	602996.1875	536871.5	375110.5625	431952.2188	162231.8281		High	High	High	High	High	High	High	0	0.0001132	1.98	56.04
LNILDTLSK		0.000657485	0	1	4	5	Unigene23759_gan_3	0	1016.59864	0	256741.2969	610805.0625	294259.9375	557947.5	603111.6875	446396.875		High	High	Peak Found	High	High	High	High	0	0.0005028	2.4	64.34
INIQGDVVDR		0.00294599	0	1	1	2	Unigene81703_gan_3	0	1128.60076	0	555521.4375	430533.9063	487442.875	448346.4688	433765.5			High	Peak Found	Peak Found	High	Peak Found	Not Found	High	0	0.001325	2.08	41.17
INISEGNCPER	1xCarbamidomethyl [C8]	0.00224635	0	1	6	8	Unigene55244_gan_3	0	1288.59503	0	295603.375	618403.75	309754.875	227428.6563	226294.0313	298233.5938		High	High	High	High	High	High	High	0	0.0004235	2.1	31.03
INNQLTLDSNTK		5.90E-05	0	1	1	4	Unigene56301_gan_3	0	1360.70668	0	877794.75		388767.875	404459.9688	402603.7188	367855.7188		High	High	Peak Found	High	High	Peak Found	High	0	7.95E-06	2.23	35.63
LNPNFLVDFGKEPLGPALAHELR		0.000168368	0	1	1	2	Unigene22738_gan_3	1	2547.37182	0							NoQuanValues	Not Found	Not Found	High	Not Found	Not Found	Not Found	High	0	4.80E-05	3.03
INQTYQLQYGR		0.00360539	0	1	1	3	Unigene79271_gan_3	0	1383.70154	0	291416.8438	206759.1875	289629.5938	253844.5				High	Peak Found	High	High	Not Found	Not Found	High	0	0.0009723	1.62	40.93
INVNEIFYDLVR		1.27E-05	0	1	2	5	Unigene41209_gan_3	0	1494.7951	0	100819.75	406440.9688	187228.7813	285768.9063				High	High	Peak Found	High	High	High	High	0	1.60E-06	3.38	84.57
INVYYNEATGGK		5.54E-05	0	1	1	7	Unigene3886_gan_3	0	1328.64811	0	596540	815765.5625	402922.6563	522052	244779.0313	593632.3125		High	High	High	High	High	High	High	0	9.30E-06	2.13	40.09
IPALGLGTWQAAPGEVTEAVK		4.84E-09	0	1	1	12	Unigene3099_gan_3	0	2108.13863	0	1576742.781	2729050.313	2167715.688	2059350.188	2427728.625	1620746.844		High	High	High	High	High	High	High	0	9.38E-11	4.46	74.29
LNHQLEGLAFQMK		0.00678344	0	1	1	7	Unigene54524_gan_3	0	1528.79406	0	287925.375	263166.75	326895.5625	329886.2891	391577.0938	202895.2344		Peak Found	High	High	Peak Found	High	High	High	0.000556	0.01731	2.34	54.88
IGDPLLEDTR		0.000156279	0	1	1	6	Unigene21445_gan_3	0	1128.58953	0	553232.1875	407632.2813	723611.9375	664993.3125	406609.8438	396246.9688		High	High	High	High	High	High	High	0	2.84E-05	2.37	49.78
LLGNVLVCVLAHHFGK	1xCarbamidomethyl [C8]	1.44E-09	0	1	1	577	Unigene56229_gan_3	0	1776.99416	0	5319805480	6812856834	7649875522	6249349102	5262273354	4677812146		High	High	High	High	High	High	High	0	1.31E-07	5.13	79.33
ILGGSVDAKSSFPWQAK		4.85E-08	0	1	4	9	Unigene54672_gan_3	1	1790.94356	0	1561972.188	3454872.625	260137.5313	1687218.125	4470796.25			High	High	High	High	High	Not Found	High	0	5.76E-07	3.03	57.35
LGQALELGCGLR	1xCarbamidomethyl [C9]	0.00231917	0	1	1	5	Unigene141810_gan_3	0	1286.68853	0	389832.625	587119.25	478075.3125	395771.125	332517.0313	409830.875		High	High	High	High	Peak Found	High	High	0.0005781	0.0155	1.97	55.41
IGQDGMSTSATTNLK		0.000743068	0	1	1	2	Unigene53527_gan_3	0	1523.737	0							NoneMonoisotopic	High	Not Found	Not Found	Not Found	Not Found	High	High	0	0.0001584	1.67
LGQSDPTPLQHQVDVYQK		1.07E-06	0	1	1	7	Unigene54444_gan_3	0	2053.03489	0	823202.1641	1083373.844	1143295.609	781204.9531	469789.75			High	High	High	High	High	Not Found	High	0	9.50E-07	3.53	43.11
IGQVNTYTDNLQK		1.54E-05	0	1	1	6	Unigene54524_gan_3	0	1493.75945	0		11542595				4053096.25		High	High	High	High	High	High	High	0	2.23E-06	3.02	40.13
IGQVNTYTDNLQKK		2.71E-06	0	1	1	2	Unigene54524_gan_3	1	1621.85441	0							NoQuanValues	Not Found	Not Found	High	Not Found	Not Found	High	High	0	3.47E-07	2.83
LGQYASPEAR		0.00578489	0	1	1	10	Unigene54753_gan_3	0	1091.548	0	3351375.75	5052907	3234989.75	2237653.75	4106060	3633536.5		High	High	High	High	High	High	High	0	0.004238	2.77	28.44
LGSTAIGIQTSEGVCLAVEK	1xCarbamidomethyl [C15]	2.00E-08	0	1	1	5	Unigene152251_gan_3	0	2033.05833	0	265990.9375	820759.0625	476606.2813	557767.25	471936.5	399560.0625		High	High	High	High	High	Peak Found	High	0	4.20E-08	3.67	61.2
LGSTAIGIQTSEGVCLAVEKR	1xCarbamidomethyl [C15]	3.60E-07	0	1	1	2	Unigene152251_gan_3	1	2189.15944	0	121451.9609		217542.625	149908.1875	182577.5313	909680.125		Peak Found	Not Found	High	Peak Found	Peak Found	High	High	0	3.85E-08	3.48	56.92
LGSTAPQVLNTSSPAQQAENEAK		4.60E-05	0	1	1	2	Unigene154268_gan_3	0	2341.16301	0	238449.7969	465821.875	347103.6563	244195.6719	227685.2813	180616.2188		High	High	Peak Found	Peak Found	Peak Found	Peak Found	High	0	4.06E-06	2.48	46.41
LGTLSALDILIK		9.36E-06	0	1	1	6	Unigene29154_gan_3	0	1256.78241	0	453264.0625	791727.25	608015.625	426722.1563	434237.0625			High	High	High	High	High	High	High	0	1.30E-06	3.14	80.54
LGTQLADLHLDNKR		0.00225833	0	1	1	1	Unigene167604_gan_3	1	1593.87073	0							NoQuanValues	Not Found	High	Not Found	Not Found	Not Found	Not Found	High	0	0.0003814	1.92
IGVEDTQR		0.00557383	0	1	2	6	Unigene54376_gan_3	0	917.46869	0	3613368.75	4567907.5	2876955.25	3042220	2937409	1798428.375		High	High	High	High	High	High	High	0	0.001274	2.18	24.99
IHCLENVDK	1xCarbamidomethyl [C3]	7.87E-05	0	1	1	8	Unigene83465_gan_3	0	1127.55137	0	2760287.125	5547560.125	3498210.375	2885775.875	3340161	1967481.563		High	High	High	High	High	High	High	0	1.34E-05	2.48	25.73
LHEAFSPITYQHDLALLR		0.000261875	0	1	1	1	Unigene53291_gan_3	0	2124.12365	0			185229.1719					Not Found	Not Found	High	Not Found	Not Found	Not Found	High	0	3.22E-05	2.78	65.28
LHHVSSLAWLDEHTLITTSHDASVK		3.56E-05	0	1	1	2	Unigene22805_gan_3	0	2797.42677	0							NoQuanValues	High	Not Found	Not Found	High	Not Found	Not Found	High	0	4.50E-06	2.47
IHKECCHGDLLECADDR	3xCarbamidomethyl [C5; C6; C13]	2.40E-10	0	1	1	38	Unigene54746_gan_3	1	2127.90047	0	130807098.3	160567985.5	176454312.1	125783828	130844820.8	97295439.75		High	High	High	High	High	High	High	0	1.02E-09	4.57	28.93
IHKECCHGDLLECADDRANLAK	3xCarbamidomethyl [C5; C6; C13]	1.17E-17	0	1	1	68	Unigene54746_gan_3	2	2625.19665	0	49275776.12	74247408.25	114719163.6	87095293.95	54030235.43	650327877		High	High	High	High	High	High	High	0	4.26E-15	6	35.42
IHLISTQSAIPYALR		2.81E-07	0	1	2	14	Unigene55632_gan_3	0	1682.95882	0	30526487	56402634	21922071	38898180	33931778	18024326		High	High	High	High	High	High	High	0	1.93E-07	3.94	60.85
LHLNYQLDLVATLSR		1.47E-05	0	1	1	5	Unigene55238_gan_3	0	1755.97519	0	303649.7422	297680.3438	194150.5	457271.9688	301323.125	527793.5469		High	High	Peak Found	High	Peak Found	High	High	0	1.71E-06	4.12	73.25
LHIVQVVCK	1xCarbamidomethyl [C8]	0.00671183	0	1	1	7	Unigene55095_gan_3	0	1095.63431	0	446211.6484	913000.7813	744632.5156	786823.8594	552034.9688			High	High	High	High	High	Not Found	High	0	0.001753	2.06	37.43
IHSMCPDCPTATDLSNPK	2xCarbamidomethyl [C5; C8]	1.93E-09	0	1	1	20	Unigene53861_gan_3	0	2043.89326	0	4693582.875	4480801.75	6976415.25	4319458.125	5738604.625	10768989.75		High	High	High	High	High	High	High	0	6.16E-08	4.49	38.15
IHSMCPDCPTATDLSNPK	2xCarbamidomethyl [C5; C8]; 1xOxidation [M4]	6.81E-05	0	1	1	2	Unigene53861_gan_3	0	2059.88817	0	386319.0313		597637.375	327856.9375				Peak Found	Not Found	High	High	Not Found	Not Found	High	0	7.15E-06	3.52	32.14
LHVDPENFK		0.000372072	0	1	1	208	Unigene56229_gan_3	0	1098.55783	0	5576396980	3716167462	3507588515	3504886287	3298630852	1252849812		High	High	High	High	High	High	High	0	0.004221	2.97	37.85
LGPYAGDVEDHLSFLEK		8.92E-09	0	1	1	12	Unigene54524_gan_3	0	1889.92797	2	22105925.88	35150285.5	20206852	27758977	29569665.13	10366965.06		High	High	High	High	High	High	High	0	1.91E-10	3.63	68.05
LGPYAEELR		0.00152368	0	1	1	13	Unigene54524_gan_3	0	1047.54694	0	2483604	4384206	3775777.25	2737144	3545467.75	1122484.625		High	High	High	High	High	High	High	0	0.0004439	1.92	43.67
LGPQATWTELPWPHEKVDGALCVEK	1xCarbamidomethyl [C22]	5.11E-11	0	1	1	4	Unigene53459_gan_3	1	2861.42908	0						4531854.25		Not Found	Not Found	Not Found	Not Found	Not Found	High	High	0	5.66E-11	5.45	69.36
LGPQATWTELPWPHEK		1.40E-07	0	1	1	36	Unigene53459_gan_3	0	1889.95446	0							NoQuanValues	High	High	High	High	High	High	High	0	9.62E-07	3.99	68.05
IGEHTPSALAIMENANVLAR		4.04E-06	0	1	1	2	Unigene53063_gan_3	0	2107.09645	0	141362.9375		325974.5	288036.4063	217637.5938	291501.8125		Peak Found	Not Found	High	Peak Found	High	Peak Found	High	0	2.77E-07	3.8	71.06
IGEWELIQESGVPLKPLFGPGYTGIR		5.38E-09	0	1	2	3	Unigene109836_gan_3	0	2856.52944	0							NoQuanValues	High	High	Not Found	High	Not Found	Not Found	High	0	3.65E-10	4.87
LGEYDFQNALLVR		1.51E-06	0	1	1	46	Unigene55742_gan_3	0	1537.80092	0	875459886.5	1026710921	936505345.8	773582610.5	890496300.1	900806017.3		High	High	High	High	High	High	High	0	1.34E-06	3.87	71.23
IGFEEKDIAANEENRK		1.99E-05	0	1	1	5	Unigene78851_gan_3	2	1862.92428	0	159808.4063	328192.3438	375123.0938	311183.875	209983.2031			High	High	High	High	High	Not Found	High	0	2.61E-05	3.46	36.24
IGFPWSEIR		0.00245885	0	2	3	10	Unigene24298_gan_3; Unigene16461_gan_3	0	1104.58366	0	1045151.125	1271740.375	1219230.75	1029039.813	760454.125	790116.125	NotUnique	High	High	High	High	Peak Found	High	High	0.0003449	0.02243	1.7	72.84
IGGHAGEYGGEALER		2.98E-09	0	1	1	375	Unigene53575_gan_3	0	1515.71865	0	4224917544	8918530514	4393960799	4511976780	4330034240	3983188151		High	High	High	High	High	High	High	0	6.15E-09	5.33	31.82
IGGHAGEYGGEALERTFTAFPTTK		1.09E-05	0	1	1	9	Unigene53575_gan_3	1	2510.23103	0	772231.7188	1567894.063	1424863	1564396.375	1242109.969	2454640.438		High	High	High	High	High	High	High	0	0.00114	3.9	60.79
IGGHAGEYGGEALERTFTAFPTTKTYFPHFDLSHGSAQVK		3.55E-06	0	1	1	3	Unigene53575_gan_3	2	4325.10504	0						2880677.125		Not Found	Not Found	Not Found	Not Found	Not Found	High	High	0	4.65E-07	5	72.01
IGGIGTVPVGR		0.00766372	0	1	1	4	Unigene53218_gan_3	0	1025.6102	0	294714.5313	1042698.75	604445.8125	425302.5938	253097.375	246267.9688		Peak Found	High	Peak Found	High	High	High	High	0	0.002066	2.37	43.13
LGGLLSHLRK		0.0002882	0	1	1	1	Unigene5323_gan_3	1	1093.68404	0						231448.7969		Not Found	Not Found	Not Found	Not Found	Not Found	High	High	0	5.63E-05	2.26	39.89
LGGVEFDIDLPNKK		1.96E-05	0	1	1	10	Unigene153504_gan_3	1	1544.83188	0	1137355.875	1739496.125	1371274.625	1041813.75	1114009.938	841060.125		High	High	High	High	High	High	High	0	1.60E-06	3.36	59.47
LHVDPENFKLLGNVLVCVLAHHFGK	1xCarbamidomethyl [C17]	4.18E-13	0	1	1	21	Unigene56229_gan_3	1	2856.53415	0	3110146.063	3730171.25	2941453.742	1952818.969	1338491.75	1174488.25		High	High	High	High	High	High	High	0	3.21E-07	5.59	85.24
LGIHEDSQNR		0.00354836	0	1	1	8	Unigene53519_gan_3	0	1168.57052	0	968453.625	1846766.438	1244280.188	1095260.344	85486.8125	862918.6563		High	High	High	High	High	High	High	0	0.0006469	1.94	22.47
IGLPDFHIPQNLFLK		0.000890394	0	1	1	8	Unigene55116_gan_3	0	1751.9843	0	932052.5	859927.0313	534301.625	714036.625	599599.6094	321751.6875		High	High	Peak Found	High	High	Peak Found	High	0	0.0001916	2.21	80.8
IGIVGLPNVGK		0.000455453	0	1	1	5	Unigene1227_gan_3	0	1066.66191	0	359569.7188	887331.25	642878.5	469728.9375	394187.3125	425354.625		Peak Found	High	High	High	High	High	High	0	6.05E-05	2.64	59.13
LGLYSVSVGGSDIYFK		3.75E-05	0	1	2	5	Unigene22741_gan_3	0	1704.88431	0	302410.125	1451242.25	267342.4063	2526456	3365203.25	196440.7344		High	High	High	High	High	Peak Found	High	0	7.88E-06	3.28	73.38
LGMFDVHHCDK	1xCarbamidomethyl [C9]	6.21E-06	0	1	1	15	Unigene53981_gan_3	0	1358.598	0	2921412.625	3947706.375	3841975.25	2304980.375	2132011.875	2579533.375		High	High	High	High	High	High	High	0	2.85E-06	3.15	35.8
LGMFDVHHCDK	1xCarbamidomethyl [C9]; 1xOxidation [M3]	4.36E-05	0	1	1	12	Unigene53981_gan_3	0	1374.59292	0	789567.0781	605633.5	918243.7813	428945.7422	512646.9219	283682.7891		High	High	High	High	High	Peak Found	High	0	7.55E-06	2.12	27.44
LGNFPWQAFTNIYGR		2.12E-05	0	1	2	6	Unigene56072_gan_3	0	1783.89146	0	400831.6563	798473.4375	445731.2813	595187.4375	649824.25	275193.6563		High	High	High	High	High	High	High	0	3.59E-06	3.37	82.42
LGNQETVVLEAHDLK		1.41E-06	0	1	4	5	Unigene23843_gan_3	0	1665.88063	0	27927130	43085075	28404967	26731994	28531613	7095816		High	High	Peak Found	High	High	Peak Found	High	0	1.37E-07	3.81	46.89
LGNQETVVLEAHDLKEK		2.11E-09	0	1	4	10	Unigene23843_gan_3	1	1923.01818	0	803665.8125	2068271.219	1340228.344	1563650.547	1249693.391	6155315.875		High	High	High	High	High	High	High	0	2.85E-10	4.81	41.82
LGNQETVVLEAHDLKEKVEVVVTVHDFPAK		0.000234184	0	1	4	4	Unigene23843_gan_3	2	3343.78963	0							NoQuanValues	Not Found	Not Found	Not Found	Not Found	Not Found	High	High	0	4.49E-05	3.2
IGNSYFKEEK		0.00129208	0	1	1	8	Unigene154373_gan_3	1	1214.60518	0	502934.9531	869878.6875	647703.0938	381601.6875	498377.9531	908258.2188		High	Peak Found	High	High	High	High	High	0	0.0004245	2.33	30.83
LGNYTGAVQDCER	1xCarbamidomethyl [C11]	0.000243073	0	1	1	4	Unigene157117_gan_3	0	1482.66417	0	496984.1563	650786.25	588471.125	610005.9375	426293.0938	662753.375		Peak Found	Peak Found	High	High	High	High	High	0	4.62E-05	2.85	34.81
IGIIGGTGLDDPEILEGR		0.000682433	0	1	1	2	Unigene91049_gan_3	0	1824.97017	0		390707.9688	320589	180731.2969				Not Found	Peak Found	High	High	Not Found	Not Found	High	0	9.61E-05	2.2	74.05
ILGGSVLHLVLALR		1.36E-05	0	1	2	8	Unigene79589_gan_3	0	1460.93114	0	198725.9922	539953.8281	155894.2188	504123.875	353468.9531	613930.7344		Peak Found	High	Peak Found	High	High	High	High	0	1.73E-06	2.74	82.48
LHVDPENFKLLGNVLVCVLAHHFGKEFTPQVQAAYQK	1xCarbamidomethyl [C17]	1.32E-12	0	1	1	38	Unigene56229_gan_3	2	4247.22226	0	11955286.28	14291265	13002291.5	13955448.94	15725509.94	48301242.25		High	High	High	High	High	High	High	0	1.13E-14	7.69	85.13
LHVDPENFRLLGNVLVCVLAR	1xCarbamidomethyl [C17]	0.00252509	0	1	1	6	Unigene56228_gan_3	1	2434.33874	0		365251.4844	182967.2734	297038.0625	208565.5625	137100.2969		Not Found	High	Peak Found	High	High	High	High	0.0005089	0.03234	2.82	84.76
LLCGLLAER	1xCarbamidomethyl [C3]	0.00240711	0	1	1	6	Unigene56104_gan_3	0	1044.58703	0	2302437	3704545.25	4211829.5	2364015	2502801.25	2023108.875		High	High	High	High	High	High	High	0	0.0004028	2.21	58.87
LLCNGDNDCGDFSDEDDCEGDPHPPCR	4xCarbamidomethyl [C3; C9; C18; C26]	1.46E-11	0	1	3	3	Unigene52981_gan_3	0	3166.15135	0	686877.1875	863564.1875		1316994.875	944260.8125			High	High	Not Found	Peak Found	Peak Found	High	High	0	1.08E-13	3.69	42.8
LLCNGDNDCGDQSDEANCRR	3xCarbamidomethyl [C3; C9; C18]	3.30E-05	0	1	4	6	Unigene56175_gan_3	1	2368.92993	0	370870.4063	466309.8438	283747.3125	330828.3125	301495.9375	502787.0625		High	High	High	High	High	High	High	0	5.17E-06	2.19	25.54
LLCPDNTQSMPVDK	1xCarbamidomethyl [C3]	1.01E-05	0	1	1	15	Unigene56125_gan_3	0	1617.7611	0	17184000	18229074	15887757	10074920	9899504	3101358		High	High	High	High	High	Peak Found	High	0	3.63E-05	3	41.7
LLCPDNTQSMPVDKYK	1xCarbamidomethyl [C3]	3.80E-07	0	1	1	15	Unigene56125_gan_3	1	1908.9194	0	3808617	3942809.25	5603907.625	3389955.5	3345371.875	2517648.75		High	High	High	High	High	High	High	0	4.57E-08	3.71	42.84
LLCPDNTQSMPVDKYKDCHLAQVPSHAVVAR	2xCarbamidomethyl [C3; C18]	1.88E-08	0	1	1	10	Unigene56125_gan_3	2	3549.73994	0			1555687.719			23054592.25		Not Found	Not Found	High	Not Found	Not Found	High	High	0	0.0005488	4.05	48.14
LLCPDNTQSMPVDKYKDCHLAQVPSHAVVAR	2xCarbamidomethyl [C3; C18]; 1xOxidation [M10]	0.00711522	0	1	1	2	Unigene56125_gan_3	2	3565.73485	0						573205.75		Not Found	Not Found	Not Found	Not Found	Not Found	High	High	0	0.001867	1.94	43.14
LLDEDMNNFK		0.00117412	0	1	3	3	Unigene139_gan_3	0	1238.57216	0	1718194	2153528	2203486.5	1454670	1513931.5	404326.25		High	Peak Found	Peak Found	Peak Found	High	High	High	0	0.0002239	1.92	50.19
LLDEDMNNFKADVK		0.000162211	0	1	3	2	Unigene139_gan_3	1	1651.7996	0						693664.0313		Not Found	Not Found	Not Found	Not Found	Not Found	High	High	0	3.02E-05	2.26	51.17
LLDEVFFSEK		0.000257727	0	1	1	6	Unigene154256_gan_3	0	1226.63033	0	1253573.375	2177846.5	1706355.25	1879478.375	1864605.5	1637756.5		High	High	High	High	High	High	High	0	0.0007196	2.6	68.23
IIDKNGIHDLDNISFPK		0.00734533	0	1	1	5	Unigene21961_gan_3	1	1939.02835	0	65313.74219	231777.4375	158795.5		136199.5	348130.375		Peak Found	High	Peak Found	High	High	High	High	0	0.001933	1.89	56.68
ILDLSNNQLK		0.00517445	0	1	1	3	Unigene54549_gan_3	0	1157.65246	0	1919870.375	4310634	1750409	2276103.75	3451974.5	2432221.25		Peak Found	High	Peak Found	High	High	Peak Found	High	0	0.001331	2.12	48.33
LLDNWDSLSSTVAK		3.62E-07	0	1	1	38	Unigene54931_gan_3	0	1548.79041	1	485588396.9	631194134.7	566198092.5	498593036.6	491573995.4	423143088.1		High	High	High	High	High	High	High	0	1.39E-05	3.66	64.98
LIDQYGTHYLQSGSLGGEYK		1.35E-07	0	1	1	10	Unigene21446_gan_3	0	2229.08224	0	1797818.906	2168550.625	2031007.75	2117733.281	1627791.656	1132380.438		High	High	High	High	High	High	High	0	1.95E-08	4.15	54.46
LLDSSTVTHLFK		1.29E-05	0	1	1	10	Unigene143371_gan_3	0	1360.74709	0	1783676.438	3222991	2570522.875	2462169.875	2344966.875	712284.5313		High	High	High	High	High	High	High	0	1.05E-06	3.65	60.75
ILDWHVANTDKK		0.000779512	0	1	4	1	Unigene143755_gan_3	1	1439.76414	0							NoQuanValues	Not Found	Not Found	Not Found	High	Not Found	Not Found	High	0	0.0001649	1.84
LLEACTFHR	1xCarbamidomethyl [C5]	0.000735203	0	1	1	25	Unigene54181_gan_3	0	1146.57244	0	176724384	177086920	154277056	126437576	122278000	119930164		High	High	High	High	High	High	High	0	0.001253	2.97	36.51
LLEACTFHRS	1xCarbamidomethyl [C5]	0.00248513	0	1	1	5	Unigene54181_gan_3	1	1233.60447	0						70403250		Not Found	Not Found	Not Found	Not Found	Not Found	High	High	0.0004558	0.004917	2.09	34.34
LIECLEGSCAEGLGMNYR	2xCarbamidomethyl [C4; C9]	0.00378204	0	1	1	1	Unigene55951_gan_3	0	2071.92456	0							NoQuanValues	Not Found	Not Found	Not Found	Not Found	Not Found	High	High	0	0.0009342	1.73
IIEIVDAITTTAQSHQR		9.64E-07	0	1	1	5	Unigene59542_gan_3	0	1896.01852	0	158731.2031	233427.25	303940.0625	312700.7813	279918.5938	237788.9375		Peak Found	Peak Found	High	High	High	High	High	0	1.08E-07	3.49	65.16
LLETTDRPDGHQNNLR		0.000168368	0	1	1	6	Unigene167375_gan_3	0	1878.94166	0	423288.875	496064.875	483325.5938	466439.4688	388602.4375	171246.2344		High	High	High	High	High	High	High	0	1.95E-05	2.49	28.17
YYWGGHYSWDMAK		4.65E-07	0	1	1	9	Unigene55622_gan_3	0	1663.69982	0	2680254.875	4406834.875	1948043.5	3752484.875	2504598.25	2264566.813		High	High	Peak Found	High	High	High	High	0	3.15E-07	4.11	59.32
ILGEELGLVR		0.00501215	0	1	1	6	Unigene131838_gan_3	0	1098.65174	0	1522413.75	1149452	1050305.375	1205419.625	1065950.125	1257438.625		High	Peak Found	High	Peak Found	High	High	High	0	0.001129	1.86	60.76
LICCDILDVLDK	2xCarbamidomethyl [C3; C4]	0.000116003	0	1	1	2	Unigene54830_gan_3	0	1476.74366	0							NoQuanValues	Not Found	Not Found	High	High	Not Found	Not Found	High	0	2.05E-05	2.66
LLAVAATAPPDAPSREEVFDER		0.00181597	0	1	1	7	Unigene92379_gan_3	1	2354.19866	0	448774.875	709287	524655.375	477568.5313	292649.8438	279987.5625		High	High	High	High	High	High	High	0	0.00105	2.38	55.7
LLAQHVAHLFIR		0.000330966	0	1	1	5	Unigene118912_gan_3	0	1417.84266	0	401503.5156	998973.3438	265967.125	158861.6094	615881.2188			High	High	Peak Found	Peak Found	High	Not Found	High	0	4.05E-05	2.62	56.81
LIAPVAEEEATVPNNK		4.70E-07	0	1	1	8	Unigene2323_gan_3	0	1694.89594	0	2883230.25	3176359.25	2265599	3789989	3360697	1618459		High	High	High	High	High	High	High	0	4.03E-08	3.06	47.32
LHVDPENFRLLGNVLVCVLARHFGK	1xCarbamidomethyl [C17]	3.95E-09	0	1	1	11	Unigene56228_gan_3	2	2903.5825	0	528270.625	658959.5		604634.9375				High	High	High	High	Not Found	High	High	0	2.59E-07	4.63	85.4
IKAEPLYELVTATDFAYSSTIR		3.55E-06	0	1	4	4	Unigene56175_gan_3	1	2488.29698	0	339982.25	1089464	512730.0625			353096.9375		High	High	High	Not Found	Not Found	High	High	0	2.05E-07	4.36	82.54
IKAEYEGDGIPTVFVAVAGR		0.00151559	0	1	1	2	Unigene12627_gan_3	1	2092.10733	0		503022.0938	264191.0625	296704.0313	228988.6406	388809.6875		Not Found	High	Peak Found	Peak Found	Peak Found	High	High	0	0.001546	2.86	68.24
IKDCVDAPSEGTALGDAR	1xCarbamidomethyl [C4]	0.000563477	0	1	1	2	Unigene173880_gan_3	1	1874.89127	0	236064.5156	401570.6875	426630.1563	390136.5	257458.2188	141106.8594		Peak Found	High	High	Peak Found	Peak Found	Peak Found	High	0	7.56E-05	3.35	37.25
LKDDEVAQLK		0.00133398	0	1	2	7	Unigene2323_gan_3	1	1158.63648	0	1437321.094	1422504	1451865.188	1212229.469	1246229.938	396500.3906		High	High	Peak Found	High	High	High	High	0.0002076	0.01185	1.85	30.49
LKDDEVAQLKK		4.42E-06	0	1	2	8	Unigene2323_gan_3	2	1286.73144	0	2542356	3902002.25	3519792.438	3120743.5	2796835.25	4219865		High	High	High	High	Peak Found	High	High	0	5.70E-07	3.2	25.73
LKEFGNTLEDK		0.00315677	0	1	1	2	Unigene56566_gan_3	1	1293.66851	0		442152.9688	444769.4688	674785.8125				Not Found	Peak Found	Peak Found	High	High	Not Found	High	0	0.0007633	1.71	34.89
LKKPITFSNYIHPVCLPDKETAIR	1xCarbamidomethyl [C15]	0.00201974	0	1	2	8	Unigene55951_gan_3	2	2840.54913	0	658191.6563	695557.3125	1730821.813	898661.2813	944953.7969	1578949.625		High	High	High	High	High	High	High	0	0.002433	3.47	55.08
IKLLCHGGFR	1xCarbamidomethyl [C5]	0.00185501	0	1	1	1	Unigene54000_gan_3	1	1200.66701	0						807900		Not Found	Not Found	Not Found	Not Found	Not Found	High	High	0	0.00043	2.27	35.84
IKLYSESLAR		0.001659	0	2	4	2	Unigene55540_gan_3; Unigene55543_gan_3	1	1179.6732	0		101801.5391	182490.2266	82413.42969		1687656.313	NotUnique	Not Found	Peak Found	Peak Found	Peak Found	Not Found	High	High	0	0.0003804	2.28	40.02
LKMTTTANTLPGDFK		1.25E-06	0	1	2	1	Unigene55339_gan_3	1	1637.85672	0						823163.4375		Not Found	Not Found	Not Found	Not Found	Not Found	High	High	0	1.49E-07	2.96	47.29
LHVDPENFR		0.00870365	0	1	1	66	Unigene56228_gan_3	0	1126.56398	0	1376884490	2506071847	1491284398	1348264258	1655920550	314593682.9		High	High	High	High	High	High	High	0.008967	0.175	2.5	39.78
LKNSLFDYQK		0.00248513	0	1	1	5	Unigene55339_gan_3	1	1255.66811	0	1048072.375	1046628.375	720397.875	1264769	1285226.375	1494771.125		Peak Found	High	High	High	High	Peak Found	High	0	0.0005852	2.08	42.73
LKQPFVQGLALFAPVTLPR		2.30E-05	0	1	1	5	Unigene55349_gan_3	1	2095.24264	0		516740.5		624667.5625	417520.9688	547385.0625		High	High	Not Found	High	High	High	High	0	3.57E-06	2.67	80.32
LKSDTAAAAVR		0.00305767	0	1	6	13	Unigene3592_gan_3	1	1102.6215	0	671868.25	1547373.438	1136127.781	1080874.656	1119154.25	1619529.656		High	High	High	High	High	High	High	0	0.001254	2.42	21.68
LKSWFEPLVEDMQR		0.00075905	0	1	1	2	Unigene56460_gan_3	1	1777.89417	0						309678.6563		Not Found	Not Found	Not Found	Not Found	Not Found	High	High	0	0.0001616	2.22	75.08
LLAALLEDEGGSGRPLLQAAK		2.98E-06	0	1	1	4	Unigene36786_gan_3	0	2122.18664	0	431101.8438	569288.5625	409043.1563	502458.3125	122155.125	129509.6094		High	High	High	High	Peak Found	Peak Found	High	0	2.82E-07	3.53	67.63
IIACASYKPSK	1xCarbamidomethyl [C4]	0.00392538	0	1	1	10	Unigene55837_gan_3	0	1237.66092	0	976171.4688	1513628	734873.2188	986580.0625	807049	57235.94922		High	High	High	High	High	Peak Found	High	0	0.0009728	1.84	27.24
LLAEPVPGIKAEPDESNAR		7.03E-05	0	1	2	2	Unigene143531_gan_3	1	2006.05529	0						579813.25		Not Found	Not Found	Not Found	Not Found	Not Found	High	High	0	1.21E-05	1.99	46.43
IIAFVGSPVEDNEKDLVK		2.35E-05	0	1	2	5	Unigene132433_gan_3	1	1973.05898	0	373921.4375	530827.625		376501.9688	334759.4063	560286.9375		High	Peak Found	High	Peak Found	High	High	High	0	2.06E-06	2.5	58.87
LIALLEVLSQK		0.00366334	0	1	1	3	Unigene85228_gan_3	0	1226.77185	0		266372.0625	202988.125					High	High	High	Not Found	Not Found	Not Found	High	0.0001967	0.009005	1.85	82.18
LLALNPDAVELFK		5.54E-05	0	1	1	4	Unigene20216_gan_3	0	1442.82534	0	552149.4375	755149.5						High	High	High	Not Found	High	Not Found	High	0	8.22E-05	3.04	79.04
LLALNPDAVELFKK		0.00674754	0	1	1	2	Unigene20216_gan_3	1	1570.92031	0						307092.2813		High	Not Found	Not Found	Not Found	Not Found	High	High	0	0.001757	1.07	70.29
LLANMVYQYK		0.00178723	0	1	1	4	Unigene153104_gan_3	0	1242.65511	0	180431.0625	312692.6563	275496.375	241423.2813	398229.4688	224071.25		High	High	High	High	Peak Found	Peak Found	High	0	0.00796	1.66	56.26
LKPGAPLRPK		0.00222259	0	1	1	2	Unigene85228_gan_3	0	1076.69387	0	195573.9375	358401.0938	160874.6563	186613.3594		33571.42188		Peak Found	High	High	Peak Found	Not Found	Peak Found	High	0	0.0003748	1.73	22.24
KEDSGYYLCGADSDGQLHK	1xCarbamidomethyl [C9]	0.000488073	0	1	1	3	Unigene21482_gan_3	1	2142.93967	0	267148.9688	96932.3125	165174.2031	106876.2188	253963.0156			High	Peak Found	High	Peak Found	High	Not Found	High	0	9.44E-05	2.82	36.26
QVHPDTGISSK		0.00696581	0	1	3	11	Unigene56561_gan_3	0	1168.59568	0	923155.168	432707.5391	889543.7734	534233.3047	1238626.707	234055.3516		High	High	High	High	High	High	High	0	0.001359	2.37	21.44
QVLLAQAEAEK		0.00304146	0	1	1	4	Unigene934_gan_3	0	1199.66303	0	902157.5	1027685.688	1018441.625	592141.25	642928.25	288702.9375		High	Peak Found	High	High	Peak Found	Peak Found	High	0	0.0005282	2.59	39.96
VKWCAMGHHER	1xCarbamidomethyl [C4]	0.000350918	0	1	1	5	Unigene56125_gan_3	1	1410.65177	0		78502.52344	129576.2813	90978.42969	44058.28125	3082367		Not Found	Peak Found	Peak Found	Peak Found	Peak Found	High	High	0	6.97E-05	2.31	23.57
VIADNVKDWSK		0.000248303	0	1	1	2	Unigene55814_gan_3	1	1274.67393	0		187480.5625		86915.3125		852510.625		Not Found	Peak Found	High	Peak Found	Not Found	High	High	0	4.80E-05	2.35	38.48
VLAQNSGFDLQETLVK		0.000246985	0	1	1	1	Unigene152713_gan_3	0	1761.93814	0							NoQuanValues	Not Found	Not Found	Not Found	Not Found	Not Found	High	High	0	4.77E-05	2.62
VIATFTCSGEKEVNLAVQDAK	1xCarbamidomethyl [C7]	0.000623418	0	1	1	1	Unigene21445_gan_3	1	2280.15402	0						479743.2188		Not Found	Not Found	Not Found	Not Found	Not Found	High	High	0	0.0001306	1.92	56.98
VICILSHPIK	1xCarbamidomethyl [C3]	0.00134824	0	1	2	8	Unigene55540_gan_3	0	1179.69183	0	513310.1563		659968.75		569808.375			High	High	High	Not Found	High	Not Found	High	0	0.002844	2.01	47.4
VICILSHPIKNTNDANSCQIIIPQNQVNR	2xCarbamidomethyl [C3; C18]	0.0087499	0	1	2	1	Unigene55540_gan_3	1	3359.73109	0						347168.2813		Not Found	Not Found	Not Found	Not Found	Not Found	High	High	0	0.002343	1.79	56.01
VLDALDSIK		0.00441217	0	1	1	5	Unigene143977_gan_3	0	973.55644	0	27328212	50835524	39128892	31723796	36332856	33286020		Peak Found	High	High	High	High	High	High	0	0.002603	1.81	52.47
VLDALDSIKTK		0.000291284	0	1	1	1	Unigene143977_gan_3	1	1202.69908	0							NoQuanValues	Not Found	Not Found	Not Found	Not Found	Not Found	High	High	0	5.71E-05	2.62
VLDEFKPLVEEPQNLVK		6.34E-09	0	1	1	42	Unigene55742_gan_3	0	1997.09537	0	1169926912	1128748608	1156133056	992184320	1085932480	1185695744		High	High	High	High	High	High	High	0	8.34E-09	3.84	67.11
VIDPATATGVDLR		0.0026348	0	1	1	2	Unigene151735_gan_3	0	1327.72161	0	389209.5938	372413.625	540673.5625	358070.5625	455740.0313	269276.75		High	Peak Found	Peak Found	Peak Found	High	Peak Found	High	0	0.001382	2.12	51.61
VLDPFTIKPLDR		0.00230687	0	1	1	2	Unigene55777_gan_3	0	1413.81003	0						638468.875		Not Found	Not Found	Not Found	Not Found	Not Found	High	High	0	0.0005453	2.46	63.65
VLEAALESLAK		2.23E-05	0	1	1	12	Unigene53861_gan_3	0	1143.66197	0	72849856	99407752	96231088	69458608	73101560	56812364		High	High	High	High	High	High	High	0	2.42E-05	2.18	60.96
VIEAEDIHAK		0.00782802	0	1	2	12	Unigene23252_gan_3	0	1124.59461	0	410590.625	1108393.406	943192.8438	542894.9063	576998.375	586818.1875		High	High	High	High	High	High	High	0.0003885	0.01798	1.62	27.68
VIEQVQQIR		0.000551611	0	1	1	17	Unigene55339_gan_3	0	1112.64223	0	11453843	35167216	6427016.5	13775821	11235940	9275930		High	High	High	High	High	High	High	0	0.004018	2.49	35.03
VLGEGLLAPQPDLR		0.00076717	0	1	1	8	Unigene54549_gan_3	0	1477.8373	0	1715515.75	1460875.375	1743717.25	1736304.25	2656743.25	1606618.625		High	High	High	Peak Found	High	High	High	0	0.003885	2.7	63.18
VLGMTLLQK		0.0039463	0	1	1	5	Unigene78508_gan_3	0	1002.60161	0							NoQuanValues	High	High	High	High	High	Not Found	High	0	0.0009795	1.45
VIGSELVQK		0.00548574	0	1	1	8	Unigene151746_gan_3	0	972.57242	0	606263.6875		795024.625		602491.3125			High	High	High	High	High	High	High	0	0.001525	2.38	37.29
VIHDNFGIVEGLMTTVHAITATQK		1.33E-16	0	1	1	18	Unigene2742_gan_3	0	2595.35993	0	1429963.813	5170060.375	2909676	2341313.938	3905850.875	1224258.031		High	High	High	High	High	High	High	0	8.52E-19	6.69	83.78
VLHGDLIDFVCK	1xCarbamidomethyl [C11]	4.00E-05	0	1	1	9	Unigene23695_gan_3	0	1415.73515	0	712239.375	779163.3125	442730.875	524711.7188	615228.7344	153634.0625		High	High	High	High	High	Peak Found	High	0	5.13E-06	2.3	61.24
VLKEDALPDMK		2.10E-05	0	1	1	10	Unigene53395_gan_3	1	1258.67115	0	1288216.344	3133347.75	2569448.625	1242233.688	2218770.563			High	High	High	High	High	High	High	0	3.13E-05	2.66	39.51
VLKQDGQFSVLFAK		2.05E-05	0	1	2	9	Unigene54014_gan_3	1	1579.88425	0	2390692.563	3700320.125	6794785	538375.375	320241.875	7042282		High	High	High	Peak Found	Peak Found	High	High	0	0.0001058	3.36	58.56
VLIAAHGNSLR		0.000292838	0	1	1	8	Unigene23157_gan_3	0	1150.66912	0	478633.1563	1201220.25	1066608.031	328053.4375	249975.4219	537579.5313		High	High	High	High	High	High	High	0	4.46E-05	2.88	31.45
VLLDGVYPSQANALVGK		3.25E-08	0	1	1	16	Unigene56344_gan_3	0	1743.96396	0	8487899	11840144.75	9135745.063	8759998	11056301	4569431.5		High	High	High	High	High	High	High	0	1.71E-07	3.82	64.98
VKVDEVGGEALGRLLVVYPWTQR		1.03E-07	0	2	2	7	Unigene56228_gan_3; Unigene56229_gan_3	2	2584.42458	0	937611.5	1036728.469	970821.7813	570949.8125			NotUnique	High	High	High	High	Not Found	Not Found	High	0	0.0001543	3.13	78.37
VKVDEVGGEALGR		3.33E-06	0	2	2	97	Unigene56228_gan_3; Unigene56229_gan_3	1	1328.71685	0	9370729.281	21615106.33	14278685.14	13249872.67	12436341.39	22181113.59	NotUnique	High	High	High	High	High	High	High	0	0.000171	3.45	35.72
VKHKDPNPCYGYQWLSAEHEEADHTANLVFSLSK	1xCarbamidomethyl [C9]	2.02E-10	0	1	1	2	Unigene54217_gan_3	2	3970.88171	0							NoQuanValues	Not Found	Not Found	Not Found	Not Found	Not Found	High	High	0	3.35E-08	5.76
VKETDKEIYEHNDLVEYVCNTR	1xCarbamidomethyl [C19]	1.24E-11	0	1	1	25	Unigene55419_gan_3	2	2754.30393	0	3455116.5	4460949.469	3988471.781	4709006.25	3174722.188	3749755.406		High	High	High	High	High	High	High	0	8.78E-13	5.8	51.05
VGDTLILNLR		8.75E-05	0	1	1	5	Unigene54394_gan_3	0	1113.66263	0	1872391.75	997982.8125	1348099.625	897569.875	1721773.25	1537826.875		High	High	High	High	Peak Found	High	High	0	6.20E-05	3.57	63.22
VGDTPCIGSGGYADNDVGAISTTGHGESILK	1xCarbamidomethyl [C6]	1.46E-08	0	1	1	3	Unigene75688_gan_3	0	3048.42148	0	291946.75							High	Not Found	High	High	Not Found	Not Found	High	0	1.09E-09	3.86	56.7
VGDTYERPK		0.00257936	0	1	2	1	Unigene53699_gan_3	0	1064.5371	0	2301760.5	1392366.25	2460711.5	2805447	2292188.75	1068148.875		Peak Found	High	Peak Found	Peak Found	Peak Found	Peak Found	High	0	0.000445	1.82	20.99
VGEFCHNR	1xCarbamidomethyl [C5]	0.00522971	0	1	2	2	Unigene27031_gan_3	0	1018.45232	0						225152.1719		Not Found	Not Found	Not Found	Not Found	High	High	High	0	0.001855	2.13	21.52
VGEFSGANK		0.00214139	0	1	2	4	Unigene22431_gan_3	0	908.44722	0	952987.375	435246.4688	650180.3125	578918.9375	610569.25	327691.9375		High	High	Peak Found	Peak Found	High	High	High	0	0.0007391	2.31	24.36
VGFQYEGTYK		0.00147582	0	1	1	4	Unigene12954_gan_3	0	1191.56807	0	411260.9375		637524.4375		378490.5938			High	High	High	Not Found	High	Not Found	High	0	0.004825	1.48	43.76
VGINYQPPTVVPGGDLAK		0.00240711	0	2	4	3	Unigene78744_gan_3; Unigene54856_gan_3	0	1824.98542	0	1246493.625	1458313.375	999972.8125	1234004.375	534214.8125	790732.8125	NotUnique	High	High	Peak Found	Peak Found	High	Peak Found	High	0	0.0004993	2.19	59.24
VGLVAVDKGVFVLNKK		1.59E-06	0	1	1	5	Unigene56344_gan_3	2	1686.03125	0		36648.35938	103671.1914	107160.832	41323.70313	9109831.75		Not Found	Peak Found	Peak Found	Peak Found	Peak Found	High	High	0	1.94E-07	3.36	55.52
VGPDSVQCYHFGWSPNLPTCK	2xCarbamidomethyl [C8; C20]	1.14E-10	0	1	1	8	Unigene55419_gan_3	0	2449.10636	0	1544182	2486714.5	1621899.125	1532618	1678371.5	3477649.5		High	High	High	High	High	High	High	0	9.33E-11	5.21	63.76
VGPEADKYR		0.00539904	0	1	2	8	Unigene55632_gan_3	1	1034.52653	0	13737764	23433642	9113486	15246444	8738435.25	9195536		High	High	High	High	High	High	High	0.0003839	0.01123	2.1	22.57
VGQAVDVVGQAGKPK		1.94E-07	0	1	1	9	Unigene21862_gan_3	0	1452.8169	0	1664439.375	3012275	1840751.5	1799366.938	1640827.5	1376647.75		Peak Found	High	High	High	High	High	High	0	8.25E-07	3.43	30.17
VLLDKGAKPNSR		0.000603831	0	1	1	3	Unigene117272_gan_3	1	1297.75866	0						2001658.125		Not Found	Not Found	Not Found	Not Found	Not Found	High	High	0	0.0001261	2.3	21.56
VGWEQLLTTIAR		2.60E-05	0	1	3	4	Unigene1503_gan_3	0	1386.77398	0	199352.9531	480126.0938	239531.0469	202081.7969	116078.7344			High	Peak Found	High	High	High	Not Found	High	0	0.0005084	2.36	82.71
VHITSITEENVFIK		6.73E-06	0	1	1	9	Unigene55601_gan_3	0	1629.88465	0	860105.2188	1284455.688	691864.2813	610918.2656	705973.8125	227932.4375		High	High	High	High	High	High	High	0	1.69E-05	3.59	57.41
VHLVGIDIFTGK		5.17E-05	0	1	1	14	Unigene55333_gan_3	0	1298.7467	0	1482776.125	2935210.75	1948395.125	1836874.625	1592803.563	1896722.25		High	High	High	High	High	High	High	0	6.41E-06	3.07	66.62
VHQVTPQTHFIS		0.00272019	0	1	3	4	Unigene31124_gan_3	0	1393.72227	0	1454864.625	1961519.625	1574037.5	1391097.438	1393545.375	1086877.875		Peak Found	Peak Found	High	High	High	Peak Found	High	0	0.0004643	2.07	36.01
VHQYFNVGLIQPGSVK		1.75E-10	0	1	1	19	Unigene56344_gan_3	0	1785.96463	0	11967324.5	16217662	12979582	10997312	12368741.5	6171636.25		High	High	High	High	High	High	High	0	9.52E-10	5.09	58.94
VHSAPPSEAPAGESK		0.00126488	0	1	2	11	Unigene22597_gan_3	0	1463.7125	0	354571.6875	614749.0625	609272.5625	461527.6719	404610.5469	249818.7109		High	High	High	High	High	High	High	0	0.0002424	2.47	20.39
VKAEPAKIEAFR		0.000493295	0	1	1	1	Unigene56005_gan_3	2	1358.77906	0						573739.4375		Not Found	Not Found	Not Found	Not Found	Not Found	High	High	0	0.0001011	2.69	31.6
VKDLATVYVDVVK		8.94E-08	0	1	1	42	Unigene54931_gan_3	1	1448.83591	0	164643328	171855088	162308524	144849900	158485588	150922304		High	High	High	High	High	High	High	0	1.91E-06	3.38	56.13
VKDLATVYVDVVKDGGR		1.45E-06	0	1	1	7	Unigene54931_gan_3	2	1834.00689	0	14413474.24	20373887.74	13582487.75	13757880.86	11641983.38	34520303.5		Peak Found	Peak Found	Peak Found	Peak Found	High	High	High	0	1.74E-07	3.15	58.09
VKDISEVVTPR		0.00021853	0	1	1	8	Unigene55670_gan_3	1	1242.70523	0	938597.625	2541096	910994.6563	1140368.5	1217456.75	2101643.625		High	High	High	Peak Found	High	High	High	0	0.0002061	2.47	35.04
VKEDGTELELTGHGSCEITNTLSK	1xCarbamidomethyl [C16]	3.38E-10	0	1	1	10	Unigene172739_gan_3	1	2618.2614	0	3260787.375	3811897.375	3802783	3012760.25	2846830.75	2138844.625		High	High	High	High	High	High	High	0	1.12E-11	5.29	49.67
VKEGMNIVEAMER		0.000396606	0	1	3	1	Unigene54602_gan_3	1	1505.74506	0			341903.5625		191652.125			Not Found	Not Found	Peak Found	Not Found	High	Not Found	High	0	7.51E-05	2.1	52.45
VHLGDVISIQPCPDVK	1xCarbamidomethyl [C12]	1.01E-08	0	1	1	10	Unigene153016_gan_3	0	1776.93128	0	1690541.438	2674158.688	2240242.375	1781903.25	2012637.75			High	High	High	High	High	Not Found	High	0	3.02E-10	4.89	57.2
VGDDPAVWQLK		0.000551611	0	1	1	4	Unigene132406_gan_3	0	1227.63681	0	371903.7813	1197330.906	548687.875	592607.4375	312437	481268.25		High	High	High	Peak Found	Peak Found	High	High	0	7.36E-05	1.97	55.4
VLIEILCTR	1xCarbamidomethyl [C7]	0.000804795	0	1	1	6	Unigene142467_gan_3	0	1116.64454	0	652174.6875	1136522.875	1169566.625	912400.5	897765.4375	654345		High	High	High	High	High	High	High	0	0.003827	2.04	65
VILGAHQESILGSDVQEIEASKLFLEPTRADIALIK		1.66E-05	0	1	1	2	Unigene54923_gan_3	2	3904.14299	0							NoQuanValues	Not Found	Not Found	Not Found	Not Found	Not Found	High	High	0	2.51E-06	3.9
VLVTAHENIHKE		0.00161547	0	1	1	9	Unigene26982_gan_3	1	1389.74849	0	2217486.688	6097744.25	2550652.188	4522752.625	528763.7188	1798021.125		High	High	High	High	High	High	High	0	0.0003218	2.67	24.21
VIVVGNPANTNCLTAAK	1xCarbamidomethyl [C12]	6.92E-08	0	1	1	5	Unigene152320_gan_3	0	1741.92653	0	1722275	3515901	2896725.75	2404656.75	2599128	2541184		Peak Found	High	High	High	High	High	High	0	5.99E-09	3.64	48.45
VLVVHDGFEGLAK		0.00088567	0	1	1	6	Unigene28170_gan_3	0	1383.76308	0	536763.0313	855481.5	671684.1875	966931.5313	710416.8125	587988.2188		Peak Found	High	High	High	High	High	High	0	0.00026	2.4	51.09
VLWCAVGHHER	1xCarbamidomethyl [C4]	1.56E-05	0	1	2	11	Unigene54376_gan_3	0	1363.6688	0	1744651.688	1708406.313	1733455.125	1865042.25	1709352.188	1292906.688		High	High	High	High	High	High	High	0	2.22E-06	3.49	32.53
VMPICLPSKDYAEVGR	1xCarbamidomethyl [C5]	0.000792053	0	1	4	3	Unigene54672_gan_3	1	1834.919	0					1401651.5	2137406.188		Not Found	Not Found	Not Found	Not Found	High	High	High	0.0007096	0.02855	1.55	56.21
VNFLSQVVTCQR	1xCarbamidomethyl [C10]	3.66E-05	0	1	1	8	Unigene56156_gan_3	0	1450.74711	0	8776057.063	11572815.44	6961208	8244910.5	10108503.09	4141244.781		High	High	High	High	High	Peak Found	High	0	5.04E-05	3.29	62.11
VNKDNEEFIESNK		6.87E-06	0	1	6	11	Unigene53765_gan_3	1	1565.74419	0	4437465.375	8339746	4279824.875	5233464	4520296	2887926.5		High	High	High	High	High	High	High	0	8.08E-07	3.55	29.01
VNPCIGGVILFHETLYQK	1xCarbamidomethyl [C4]	9.51E-06	0	1	1	4	Unigene53063_gan_3	0	2088.09466	0	276869.5	782831.5625	630498.6875	376261.5938	141932.375			High	High	High	High	Peak Found	Not Found	High	0	7.35E-07	3.39	70.73
VNQIGSVTESIQACK	1xCarbamidomethyl [C14]	2.93E-06	0	1	4	14	Unigene54950_gan_3	0	1633.8214	0	1736555.93	2919133.5	2920014.453	2180421.5	1902640.5	1906701.234		High	High	High	High	High	High	High	0	2.78E-07	3.64	48.92
VPADTEVVCAPPTAYIDFAR	1xCarbamidomethyl [C9]	4.13E-05	0	1	1	10	Unigene55814_gan_3	0	2192.06923	0	1179565.875	1277907.625	1243339.75	814299.0938	633277.4063	1201826.313		High	High	High	Peak Found	High	High	High	0	3.81E-05	3.76	70.85
VPANLENVNFEVK		1.72E-07	0	1	1	6	Unigene56409_gan_3	0	1472.77437	0	902316.5	1350055.375	581066.375	1161371.875	1459373	45244.52344		High	High	High	High	High	Peak Found	High	0	1.17E-08	3	55.96
VPEFPLGGK		0.00420614	0	1	1	20	Unigene55338_gan_3	0	943.52474	0	14981288	28871996	11890462	18986522	17465132	13087906		High	High	High	High	High	High	High	0	0.006522	1.9	50.21
VPETFYTPR		0.00366334	0	1	2	9	Unigene22741_gan_3	0	1109.56259	0	281217.7813	1545942.5	426927.1875	2738881	4275605			Peak Found	High	High	High	High	Not Found	High	0	0.0007667	2.13	43.45
VPGTSASATLTGLTR		1.08E-06	0	1	1	7	Unigene53601_gan_3	0	1431.78018	0	4361270.516	6462716.625	5545513.375	5428730.766	3808049.781	1785983.5		High	High	High	High	Peak Found	Peak Found	High	0	1.22E-07	2.56	49.38
VPLDLVPK		0.00398847	0	1	2	9	Unigene56413_gan_3	0	880.55023	0	894298.9375	1556421.125	1075361.375	1156842.75	986408.75	322487.375		High	High	High	High	High	Peak Found	High	0	0.005112	1.87	52.38
VPQVSTPTLVEVSR		4.04E-06	0	1	1	25	Unigene55742_gan_3	0	1511.84278	0	43572446.5	48006471	49432080.5	34425099.5	46212155.5	41883486		High	High	High	High	High	High	High	0	2.91E-05	3.76	53.54
VPQVSTPTLVEVSRK		4.21E-06	0	1	1	20	Unigene55742_gan_3	1	1639.93775	0	6192472.5	7817081.75	7942451	4758066.25	5882368	9645837		High	High	High	High	High	High	High	0	9.34E-07	3.74	46.75
VPSDVVEGSAR		2.11E-05	0	1	1	11	Unigene54009_gan_3	0	1115.56913	0	3938453	4854642.5	3829449.25	3761938.75	4289124.5	857354.9375		High	High	High	High	High	High	High	0	2.52E-06	2.29	28.64
VPTPNVSVVDLTCR	1xCarbamidomethyl [C13]	2.12E-07	0	1	2	17	Unigene2742_gan_3	0	1556.8101	0	10217384.13	20425479.75	15690660	12913448.13	10291437.88	4865459.031		High	High	High	High	High	High	High	0	4.43E-07	3.1	58.68
VPTPNVSVVDLTCRLEK	1xCarbamidomethyl [C13]	4.36E-10	0	1	2	3	Unigene2742_gan_3	1	1927.03172	0						1998286.75		Not Found	Not Found	Not Found	Not Found	Not Found	High	High	0	1.18E-08	4.06	63.24
VPVHDVTDASK		9.73E-05	0	1	1	8	Unigene22162_gan_3	0	1167.60043	0	467037.5625			124444.5938				High	High	High	High	Not Found	Not Found	High	0	0.0001438	2.46	22.75
VPVVEEYLVPEPR		3.42E-07	0	1	1	22	Unigene55419_gan_3	0	1525.82607	0	5096142.344	6585458.063	5355057.5	5255422.438	4921044.938	2417000.672		High	High	High	High	High	High	High	0	1.68E-07	3.69	65.43
VQDTEFSHR		0.00223444	0	1	1	6	Unigene53527_gan_3	0	1118.52251	0	1262767.688	592908.5938	547017.4375	724937.0625	669361.6094			High	High	High	High	High	Not Found	High	0	0.001018	2.19	23.04
VIVSHQIDSLIDFLK		9.49E-07	0	1	1	8	Unigene54190_gan_3	0	1726.9738	0		486442.0313	519395.5313	394500.3438	460222.0938	355658.875		High	High	High	High	High	High	High	0	7.89E-08	4.43	80.23
VLVSATEHVWEEPPEAESR		6.46E-08	0	1	1	14	Unigene43884_gan_3	0	2165.05094	0	2239913.219	4094893.125	957033.5625	2038257.844	2482260.063	2005593.313		High	High	High	High	High	High	High	0	2.45E-08	4.23	51.53
VLVQNAAGSQEK		0.000195423	0	1	1	6	Unigene132623_gan_3	0	1243.66409	0	653377.5	959294.5625	684997.1875	712208.5625	234106.7188	436041.0625		High	High	High	High	High	High	High	0	3.64E-05	2.85	24.94
VLVQEWTVQQPGR		0.000332732	0	1	1	2	Unigene80194_gan_3	0	1539.8278	0	238703.8281	268350.375		170544.0313	122451.1484			High	Peak Found	Not Found	High	Peak Found	Not Found	High	0	5.46E-05	2.22	54.14
VIIHPGWEFLDAPETR		1.40E-07	0	1	1	5	Unigene55849_gan_3	0	1879.97011	0	567104.6953	713874.0781	525634.7109	374069.75	1095761.891			Peak Found	High	High	Peak Found	High	Not Found	High	0	1.04E-08	3.81	68.05
VLLLFKPSK		0.00215281	0	1	1	15	Unigene5933_gan_3	0	1044.68158	0	6698966	17226932	10370656	8929095	12369462	2310556.25		High	High	High	High	High	High	High	0	0.004303	2.21	52.36
VLLIYDGIHYDPLQR		6.40E-07	0	1	1	11	Unigene44165_gan_3	0	1814.97995	0	1613869.906	2332046.5	2668949	2239652.188	1933922.938	2158913.313		High	High	High	High	High	High	High	0	0.0001555	3.56	70.86
VIISAPSADAPMFVMGVNHEK		1.21E-06	0	1	2	6	Unigene2742_gan_3	0	2213.10932	0	624502.0625	840517.4375	1178275.25	811024.4375	839562.5625	348742.9063		High	High	High	High	High	High	High	0	1.07E-06	4.07	66.2
VLNNMEIGTSLFDEEGAK		5.46E-07	0	1	1	3	Unigene56005_gan_3	0	1966.94263	0	271264.3125	525102.125	514849.7813	484121.4063	387144.9063			Peak Found	High	High	High	Peak Found	Not Found	High	0	4.62E-07	3.95	69.93
VLNSFSDGLK		0.000201764	0	2	2	271	Unigene56228_gan_3; Unigene56229_gan_3	0	1079.57315	1	3343493072	3373127543	6310922711	3082646969	3281588134	2480579660	NotUnique	High	High	High	High	High	High	High	0	8.95E-05	3.13	45.7
VLNSFSDGLKNLDNLK		9.73E-08	0	2	2	62	Unigene56228_gan_3; Unigene56229_gan_3	1	1776.94904	0	3451358.922	6398349.375	4356100.969	5675558.094	5451280.25	1080967440	NotUnique	High	High	High	High	High	High	High	0	1.46E-08	4.52	63.47
VLNSFSDGLKNLDNLKGTFAK		4.63E-10	0	2	2	39	Unigene56228_gan_3; Unigene56229_gan_3	2	2281.21867	0	8122258.75	12110735.94	8619913.781	11830340.75	7113599.75	1242429216	NotUnique	High	High	High	High	High	High	High	0	8.84E-09	5.12	68.11
VLNSILLELK		0.00244581	0	1	1	2	Unigene55349_gan_3	0	1141.71909	0	279447		324379.1875	321245.375	674778			High	High	Peak Found	Peak Found	Peak Found	Not Found	High	0	0.002044	1.18	71.69
VIPACLPSPNYVVADR	1xCarbamidomethyl [C5]	1.31E-06	0	1	1	15	Unigene54923_gan_3	0	1770.92072	0	2795853.781	3477723.422	2345096.625	2560870.141	2678785.219	2068726.031		High	High	High	High	High	High	High	0	5.63E-05	2.69	60.51
VLPADGPHVTCVK	1xCarbamidomethyl [C11]	0.000114774	0	1	2	13	Unigene54376_gan_3	0	1392.7304	0	1392212.563	1994641.813	1423650.688	1399600.938	1499163.063	277420.6484		High	High	High	High	High	Peak Found	High	0	1.26E-05	2.01	33.08
VILGAHQESILGSDVQEIEASK		1.71E-09	0	1	1	5	Unigene54923_gan_3	0	2323.21398	0	1947620.25	2150410.5		1550330.75	1500629.125	1037711.375		High	High	Not Found	High	High	High	High	0	6.84E-11	5.71	63.65
VLQLTSWDEDAWASK		0.000959238	0	1	1	1	Unigene150421_gan_3	0	1748.84899	0							NoQuanValues	High	Not Found	Not Found	Not Found	Not Found	Not Found	High	0	0.0001781	2.14
VIRPLDQPSSFDATPYIK		0.000668063	0	1	1	3	Unigene91658_gan_3	0	2047.08587	0	350520.6563	541689.375	435871.7188	303536.1875	264921			High	Peak Found	High	Peak Found	High	Not Found	High	0	9.33E-05	2.63	58.38
VISFEEQVASIR		0.00136266	0	1	1	1	Unigene12531_gan_3	0	1377.73726	0	154547.625		286998.7188	282221.9688	241872.3594			Peak Found	Not Found	High	Peak Found	Peak Found	Not Found	High	0	0.0002106	2.04	62.59
VISGVLQLGNIVFK		5.75E-05	0	1	1	3	Unigene56115_gan_3	0	1486.89918	0							NoQuanValues	High	Not Found	Not Found	High	High	Not Found	High	0	9.47E-06	2.71
VISGVLQLGNIVFKK		0.000924175	0	1	1	2	Unigene56115_gan_3	1	1614.99414	0		114035.0469	167517.8242	284982.8906		468477.1719		Not Found	Peak Found	Peak Found	Peak Found	Not Found	High	High	0	0.0002009	2.96	74.48
VLSPAGTEATFELR		1.65E-05	0	1	1	27	Unigene54000_gan_3	0	1490.78493	0	10518429.31	16756270.13	12862242.63	13291024.84	13047197.69	11185234.94		High	High	High	High	High	High	High	0	1.14E-05	3.04	58.36
VLSQQAAAVVK		0.000506595	0	1	1	7	Unigene11081_gan_3	0	1113.66263	0	737446.5	1509551.375	1223413.25	1120126.75	1132740.5	898728.1875		High	High	High	High	High	High	High	0	6.65E-05	2.43	33.99
VLSVAQEQVGGSPEK		6.28E-06	0	1	1	6	Unigene52944_gan_3	0	1527.80131	0	7698659	9830860	6070585.5	6646679.5	9241951	2215833.5		High	High	High	High	High	High	High	0	3.98E-07	3.29	37.03
VLSVAQEQVGGSPEKLQETAR		2.87E-06	0	1	1	2	Unigene52944_gan_3	1	2226.17245	0						2900903.219		Not Found	Not Found	Not Found	Not Found	Not Found	High	High	0	3.78E-07	4.04	43.12
VITSLQLTAEKR		4.29E-05	0	1	1	10	Unigene22992_gan_3	1	1358.80019	0	3351369.125	5427323	5409908.5	4837085.25	3148121.5	6407635.25		High	High	High	High	High	Peak Found	High	0	2.94E-05	3.22	40.95
VLVEGVDQLLTDYQIK		3.79E-08	0	1	1	2	Unigene55601_gan_3	0	1833.00041	0	893807.5	2022559.75	812052.75	961595.9375	1714491.125	552020.4375		Peak Found	High	Peak Found	Peak Found	High	Peak Found	High	0	5.35E-08	4.7	79.92
VLVLLALVKPEVWTLK		6.04E-07	0	1	1	10	Unigene153587_gan_3	0	1821.1612	0	447208.125	920439.8125	688676.7188	1176176.344	750977.0156	445164.9844		High	High	High	High	High	High	High	0	5.33E-08	4.21	84.2
VIQYLAHVASSHK		0.00150756	0	1	1	3	Unigene56115_gan_3	0	1452.79577	0	364335.0469	1162196.25	412618.4688	847433.1875	193214.3594	548992.1563		Peak Found	High	High	Peak Found	Peak Found	Peak Found	High	0	0.0002373	2.34	37.17
VQFELHYQEVK		9.89E-05	0	1	1	16	Unigene52962_gan_3	0	1419.72669	0	1880447.563	2356925.25	2235117.5	1470776	1617959.688	2447242.563		High	High	High	High	High	High	High	0	0.0008103	2.3	48.29
VGAIPANALDDGQWSQGLISAAR		0.000407299	0	1	1	2	Unigene131511_gan_3	0	2310.18368	0	350526.2188	313103.5	254527.8281		92507.875	208477.5781		Peak Found	Peak Found	High	Not Found	Peak Found	High	High	0	8.23E-05	2.88	74.56
VFTQNEVIYK		0.00166785	0	1	1	8	Unigene54632_gan_3	0	1240.65721	0	9775717	13177729	9346024	9283214	11355005	2192624		High	High	High	High	High	High	High	0	0.000583	2.4	43.57
VAAQGAAVAVSTFQK		8.28E-06	0	1	2	4	Unigene53361_gan_3	0	1447.79035	0	2739374.75	2549592.75	1995411.375	2701291.5	3035217.25	927552		Peak Found	High	High	High	High	Peak Found	High	0	5.52E-07	2.3	44.99
VADALTTAVAHMDDLPGALSALSDLHAYK		2.26E-17	0	1	1	178	Unigene53575_gan_3	0	2966.4928	0	692011941.2	1859773240	1274283953	1520167272	1556840925	1409135272		High	High	High	High	High	High	High	0	1.43E-07	7.37	83.14
VADALTTAVAHMDDLPGALSALSDLHAYK	1xOxidation [M12]	4.04E-17	0	1	1	124	Unigene53575_gan_3	0	2982.48771	0	175808887.6	368303732.7	316200855.4	239369114.8	299133555.1	351454540.4		High	High	High	High	High	High	High	0	9.32E-14	7.82	77.97
VADALTTAVAHMDDLPGALSALSDLHAYKLR		8.99E-16	0	1	1	19	Unigene53575_gan_3	1	3235.67797	0	1038206.406	2839817.219	497735.6406	2092547.375	2448874.875	50387852		High	High	High	High	High	High	High	0	1.59E-17	6.01	82.85
VADALTTAVAHMDDLPGALSALSDLHAYKLR	1xOxidation [M12]	8.68E-12	0	1	1	2	Unigene53575_gan_3	1	3251.67289	0	29166996.5	43863796	16615270.5	26060429	31854250	31593530		Peak Found	Peak Found	Peak Found	Peak Found	Peak Found	High	High	0	3.52E-13	7.94	77.47
VADALTTAVAHMDDLPGALSALSDLHAYKLRVDPINFK		3.73E-08	0	1	1	13	Unigene53575_gan_3	2	4049.11646	0		372841.7188	318516.4688	236303.9063		1831756.938		Not Found	High	High	High	High	High	High	0	0.0005893	4.38	83.74
VADISLASWGR		0.000172908	0	1	1	5	Unigene54542_gan_3	0	1174.6215	0	373547.25		464065.6563	590486.1875	644996.875	534211.625		High	Not Found	High	High	High	High	High	0	3.24E-05	2.43	61.02
VAEEHAPSIVFIDEIDAIGTK		1.86E-06	0	1	2	1	Unigene152577_gan_3	0	2254.16015	0			462046.625	382755.375				Not Found	Not Found	Peak Found	High	Not Found	Not Found	High	0	2.21E-07	4.4	77.77
VAEGTQVLELPFK		9.68E-05	0	1	1	4	Unigene54585_gan_3	0	1430.78896	0	604696.6875	431667.5	587701.0625	454950.3125	549446.625	36560.51953		High	Peak Found	High	High	High	Peak Found	High	0	1.38E-05	2.99	67.88
VAEYVDWILEK		0.000129719	0	1	1	5	Unigene153464_gan_3	0	1364.70964	0	461210.6563	322679.1563	595271.6875	276256.7813	245226.9063	173475.4219		High	High	High	Peak Found	High	High	High	0	4.15E-05	2.84	74.44
VAFLTMTLHQGGTTR		0.00280836	0	1	1	3	Unigene131137_gan_3	0	1632.85264	0	194287.4375	207207.875	247090.3906	256564.9375	207557.2656	209903.4063		High	Peak Found	Peak Found	High	High	Peak Found	High	0	0.0006748	2.31	56.3
VAFTGSTEVGK		0.000498572	0	1	1	4	Unigene157829_gan_3	0	1095.56807	0	331709.8125	989978.5	567109.1875	971756.5	806666.125	523001.9375		High	Peak Found	Peak Found	High	Peak Found	High	High	0	0.0001014	2.35	34.13
VAGEAGIEEEHVTLK		7.18E-08	0	1	1	16	Unigene55338_gan_3	0	1581.81188	0	23960040	54199562	18937375	37442076	26199832	12872951.5		High	High	High	High	High	High	High	0	6.25E-09	4.91	39.4
VAGEAGIEEEHVTLKGGYTTK		1.64E-07	0	1	1	2	Unigene55338_gan_3	1	2189.10845	0						1243747.25		Not Found	Not Found	Not Found	Not Found	Not Found	High	High	0	1.62E-08	3.74	39.6
VAGEAGIEEEHVTLKGGYTTKR		0.00264884	0	1	1	2	Unigene55338_gan_3	2	2345.20956	0						585901.375		Not Found	Not Found	Not Found	Not Found	Not Found	High	High	0.0004558	0.007081	1.89	36.03
VAGQDGSVVQFK		8.04E-05	0	1	3	2	Unigene22896_gan_3	0	1234.64263	0		477506.0938		301317.3125				Not Found	High	Not Found	High	Not Found	Not Found	High	0	7.80E-06	2.39	39.1
VAGYAAQLEQYQK		0.00310682	0	1	1	2	Unigene80856_gan_3	0	1468.74307	0							NoQuanValues	Not Found	Not Found	Not Found	High	High	Not Found	High	0	0.00234	1.61
VAHALAEGLGVIACIGEK	1xCarbamidomethyl [C14]	2.54E-09	0	1	1	6	Unigene55814_gan_3	0	1807.97348	0	482986.4063	1723849.875	1391516.125	1668671.813		1575431		High	High	Peak Found	High	Not Found	High	High	0	1.16E-05	4.14	69.52
VAIVAGAPR		0.00685581	0	1	1	4	Unigene125887_gan_3	0	853.52541	0		511715.25	284741.0938	231757.9844				Not Found	High	High	High	High	Not Found	High	0	0.001395	2.52	32.42
VALVTFNSAAHNKPSLIR		0.000575598	0	1	1	2	Unigene24925_gan_3	0	1938.09196	0	480884.9063	487858.5	481304.1875	447829.4063	355152	195032.0781		Peak Found	High	High	Peak Found	Peak Found	Peak Found	High	0	7.89E-05	2.62	49.34
VALVTGANK		0.00557383	0	1	3	2	Unigene56209_gan_3	0	872.51999	0	377361.75	876565.0625	525027.4375	717913.9375	451109.8438	538297.125		Peak Found	Peak Found	High	Peak Found	High	Peak Found	High	0	0.001447	2.32	28.07
VANYFDWISHYVGR		3.17E-08	0	1	4	5	Unigene54064_gan_3	0	1726.83362	1	2763447.5	6324500	3799490	2869884	3716157	3183782.75		High	High	Peak Found	Peak Found	High	High	High	0	1.74E-08	4.05	80.02
VAPEEHPVLLTEAPLNPK		1.29E-09	0	1	1	16	Unigene53028_gan_3	0	1954.0644	0	9935740.75	13245494	11366102.25	10213537.25	8451530.75	6634357.25		High	High	High	High	High	High	High	0	7.64E-11	4.77	53
VAALQNLVK		0.00358628	0	1	1	4	Unigene168149_gan_3	0	955.59349	0	489304.4688	884647.0625	782992.5625	491797	576578.25	401032.6563		High	High	Peak Found	High	High	Peak Found	High	0	0.002212	1.83	47.71
VAAGLQIK		0.00812404	0	1	1	6	Unigene84822_gan_3	0	799.50361	0	612258.1875	1127634.375	806102.375	707138.625	716290.875	763129.25		High	High	High	High	High	High	High	0.0003839	0.01588	2.13	33.8
TYIIGELHPDDR		0.000378059	0	1	1	10	Unigene55112_gan_3	0	1428.71177	0	355508.2344	572485.4688	464395.4375	317966.5078	339080.8281			High	High	High	High	High	Not Found	High	0	4.89E-05	2.31	48.46
TYLGNALVCTCYGGSR	2xCarbamidomethyl [C9; C11]	2.24E-06	0	1	2	16	Unigene53699_gan_3	0	1791.81527	0	2099109.563	2890245.719	2469355.25	2496165.453	1858059.531	1654888.469		High	High	High	High	High	High	High	0	1.42E-07	3.71	56.02
TTVVVKNQESLVFVQTDKPIYKPEQTVK		0.000455453	0	1	1	3	Unigene54467_gan_3	1	3218.7671	0						855922.6719		Not Found	Not Found	Not Found	Not Found	Not Found	High	High	0	9.26E-05	2.49	51.12
TVAACSLSIVPGPCR	2xCarbamidomethyl [C5; C14]	2.56E-05	0	1	1	10	Unigene55943_gan_3	0	1587.79816	0	2555496	2250362.25	3681292.969	1596476.125	1698662	3384333.719		High	High	High	High	High	High	High	0	7.74E-06	3.64	53.65
TVAGQDAIIVLLGTR		2.64E-06	0	1	1	13	Unigene22117_gan_3	0	1526.89007	0	19743410	29294090	23282081	24441150	27151539	3391747.75		High	High	High	High	High	High	High	0	4.49E-07	3.9	79.06
TVAIHTLNPEEK		1.15E-05	0	1	1	21	Unigene56344_gan_3	0	1351.72161	0	21630923	34546062	24729325	23802848	25737932	8548921.75		High	High	High	High	High	High	High	0	1.63E-06	2.92	33.98
TVAIHTLNPEEKGQGGEQQVK		4.17E-09	0	1	1	4	Unigene56344_gan_3	1	2263.1677	0						8920549.75		Not Found	Not Found	Not Found	Not Found	Not Found	High	High	0	2.96E-10	4.95	31.71
TVCLPHGVFPSGTECHISGWGVTETGEGSR	2xCarbamidomethyl [C3; C15]	7.89E-06	0	1	1	2	Unigene3399_gan_3	0	3214.46806	0							NoQuanValues	Not Found	Not Found	Not Found	Not Found	Not Found	High	High	0	1.11E-06	3.07
TVDLKPDWAK		0.00730647	0	1	1	7	Unigene154373_gan_3	0	1172.631	0	464929.4063	1100034.469	833304.7813	815088.0625	988335.125			High	High	High	High	High	Not Found	High	0	0.001499	1.8	43.68
TVGVWNPSPPTCK	1xCarbamidomethyl [C12]	6.39E-05	0	1	1	22	Unigene56156_gan_3	0	1442.70966	0	1811713.875	2648885.5	1696618.5	2044709.625	1979630.875	977074.125		High	High	High	High	High	High	High	0	8.11E-05	3.09	46.39
TVLENGPFVSCVK	1xCarbamidomethyl [C11]	3.52E-06	0	1	1	39	Unigene56125_gan_3	0	1449.74063	0	65738449.66	71913522	69005887.66	48904674.59	47648026.84	28370105.52		High	High	High	High	High	High	High	0	1.12E-05	3.31	54.24
TVLENGPFVSCVKK	1xCarbamidomethyl [C11]	3.57E-06	0	1	1	6	Unigene56125_gan_3	1	1577.83559	0		339121.5	809036.3125	359630.0313		21481941		Not Found	Peak Found	Peak Found	Peak Found	Not Found	High	High	0	2.23E-06	3.5	45.52
TVLISAHGNSSR		0.00104445	0	1	1	14	Unigene42629_gan_3	0	1241.65967	0	7647048.75	14345823	10884476	10079196.25	7051241.5	7242307.5		High	High	High	High	High	High	High	0	0.006664	2.19	25.2
VAPLGAELR		0.00762318	0	1	1	25	Unigene54931_gan_3	0	925.54654	0	419303444.8	484377646	384750105.4	371837700	347114136	343405298.8		High	High	High	High	High	High	High	0	0.002121	2.13	41.81
TVIYWLAEVK		0.00352955	0	1	1	1	Unigene141987_gan_3	0	1221.68779	0	77014.29688	117426.3594	176822.1094	123338.0938	74636.39844			Peak Found	High	Peak Found	Peak Found	Peak Found	Not Found	High	0	0.0006397	1.47	74.98
TVTAMDVVYALK	1xOxidation [M5]	0.00581568	0	1	2	4	Unigene2421_gan_3	0	1326.69737	0	633008.625	283563.125	233917.3594	377884.4375	193657.7344	424187.0938		High	Peak Found	High	Peak Found	Peak Found	High	High	0	0.001104	2.09	61.04
TVTNAVVTVPAYFNDSQR		3.88E-05	0	1	3	17	Unigene131268_gan_3	0	1981.99778	0	1710898.125	3113710.625	1598659.75	1634060.25	1420167.75	1035844.563		High	High	High	High	High	High	High	0	3.33E-06	3.15	62.01
TWQDCDYKESAQAATGECSATVGK	2xCarbamidomethyl [C5; C18]	0.00225833	0	1	1	2	Unigene53417_gan_3	1	2663.13482	0							NoQuanValues	High	Not Found	High	Not Found	Not Found	Not Found	High	0	0.0008453	1.78
TWQDCDYKESAQAATGECSATVGKR	2xCarbamidomethyl [C5; C18]	5.61E-15	0	1	1	1	Unigene53417_gan_3	2	2819.23593	0						2114408.75		Not Found	Not Found	Not Found	Not Found	Not Found	High	High	0	1.17E-16	6.45	39.52
TYDATTHFETTCDDIKDIYK	1xCarbamidomethyl [C12]	0.000257727	0	2	4	1	Unigene55540_gan_3; Unigene55543_gan_3	1	2437.0864	0							NoQuanValues	Not Found	High	Not Found	Not Found	Not Found	Not Found	High	0	3.03E-05	1.98
TYDATTHFETTCDDIKDIYKR	1xCarbamidomethyl [C12]	4.92E-08	0	2	4	17	Unigene55540_gan_3; Unigene55543_gan_3	2	2593.18751	0	158163.0469	819865.1875	765882.9688	106206.9766	491086.8516	776992.2344	NotUnique	High	High	High	High	High	High	High	0	1.21E-07	3.5	51.06
TYEEGLKHEANNPQLK		4.45E-05	0	1	1	5	Unigene154373_gan_3	1	1870.92937	0	376845.2813	555860.875	427655.9063	475218.0313	418886.4375	327528.4688		High	High	High	High	Peak Found	High	High	0	7.36E-06	2.03	30.52
TYFPHFDLSHGSAQVK		7.02E-09	0	1	1	676	Unigene53575_gan_3	0	1833.89186	0	5428661372	3247264676	4957576344	5827620758	5141361690	6342523581		High	High	High	High	High	High	High	0	3.29E-10	4.25	53.04
TYFPHFDLSHGSAQVKAHGK		0.00121219	0	1	1	1	Unigene53575_gan_3	1	2227.10431	0			849219.0625					Not Found	Not Found	High	Not Found	Not Found	Not Found	High	0	0.0001839	3.29	44.67
TYFPHFDLSHGSAQVKAHGKK		7.55E-07	0	1	1	13	Unigene53575_gan_3	2	2355.19927	0	963852.0938	3379098.188	2768720.656	935084	1993211.938	11817449.13		Peak Found	High	High	Peak Found	High	High	High	0	9.51E-07	3.76	40.83
TYHVGEQWQK		0.000106534	0	1	1	4	Unigene52937_gan_3	0	1275.61166	0			639285.75	774323.25	601862.125			High	High	High	High	Peak Found	Not Found	High	0	1.15E-05	2.28	31.73
TVSKVDDFLANEAK		0.000485483	0	1	1	2	Unigene152650_gan_3	1	1536.79041	0	187280.6172	357996.5547	221020.3359	218243.7813	52589.3125	406830.2969		Peak Found	Peak Found	Peak Found	Peak Found	Peak Found	High	High	0	9.95E-05	2.31	46.85
VFTQNEVIYKCDK	1xCarbamidomethyl [C11]	0.000229252	0	1	1	2	Unigene54632_gan_3	1	1643.80977	0						838281.75		Not Found	Not Found	Not Found	Not Found	Not Found	High	High	0	4.39E-05	2.98	37.85
VAQAHENIIHSSGAR		1.20E-05	0	1	1	6	Unigene54627_gan_3	0	1589.81428	0	196098.9297	1650950.781		628288.3594	307881.8359	218478.75		High	High	High	High	High	Peak Found	High	0	8.43E-07	2.5	22.38
VASYGVKPK		0.00758286	0	1	1	3	Unigene55670_gan_3	0	948.55129	0	699745.125		228570.0156	347591.0313	848224.875	770212.6875		High	Not Found	Peak Found	Peak Found	High	High	High	0	0.002036	2.14	21.4
VDVQAGACEGKLELNVDSVKEYHPGEFVR	1xCarbamidomethyl [C8]	2.15E-06	0	1	1	1	Unigene54394_gan_3	2	3245.58955	0							NoQuanValues	Not Found	Not Found	Not Found	Not Found	Not Found	High	High	0	2.69E-07	2.51
VEAEDKVSGAVTYR		5.98E-06	0	1	2	3	Unigene174419_gan_3	1	1523.77001	0	1421203.875	1490048.375	915954.9063	2762054.625	3037421.125			Peak Found	High	High	High	Peak Found	Not Found	High	0	3.77E-07	3.3	33.03
VEAFQTTISK		0.00257936	0	1	1	4	Unigene153587_gan_3	0	1123.59937	0			659659.875			3805982		High	Not Found	High	High	High	Peak Found	High	0	0.0008732	1.59	39.14
VEALTFQHNFPTWVK		2.71E-06	0	1	1	9	Unigene55349_gan_3	0	1816.93808	0	761663.2188	1171491.438		1017369.656	1318476	677170.9375		High	High	Not Found	High	High	High	High	0	1.15E-05	3.89	66.8
VEDVTTFYYQPR		4.92E-05	0	1	1	12	Unigene52836_gan_3	0	1517.72708	0	2879617.813	6390802.031	3072839.344	3139044.25	3480201.391	717647.5625		High	High	High	High	High	High	High	0	6.46E-06	3.46	54.75
VEIATLTR		0.00884314	0	1	1	5	Unigene154256_gan_3	0	902.53056	0	1148289.25	1119775.375	1083195	1206535.375	1240304.75			High	High	High	High	High	Not Found	High	0	0.006021	2.51	40.92
VEIIANDQGNR		0.000520253	0	3	4	9	Unigene131268_gan_3; Unigene153885_gan_3; Unigene53892_gan_3	0	1228.62804	0	6154332.5	3474781.5	2899201.5	3129131.75	5144223.5	3204391.75	NotUnique	High	High	High	High	High	High	High	0	0.000159	2.26	31.52
VENFEAAVHFYGK		0.000271814	0	1	1	4	Unigene157117_gan_3	0	1510.7325	0	495129.8125	694563	529891.8281	567381.5	446872.3594			High	High	Peak Found	High	Peak Found	Not Found	High	0	7.27E-05	2.68	56.14
VEVVVTVHDFPAK		2.66E-05	0	1	4	15	Unigene23843_gan_3	0	1439.78929	0		14376567		6357393	5478229.5	334202.0078		High	High	High	High	High	Peak Found	High	0	3.97E-06	3.49	49.36
VEVVVTVHDFPAKK		1.03E-06	0	1	4	27	Unigene23843_gan_3	1	1567.88425	0	2734921.188	4303188.438	2835952.313	2818412.375	3049041.5	1657282.969		High	High	High	High	High	High	High	0	1.10E-07	3.88	42.07
VFDKDGNGYISAAELR		1.65E-07	0	1	3	10	Unigene154248_gan_3	1	1754.87079	0	1988868.25	3351959.75	2064834.625	2141006.125	1735991.625	633420.125		High	High	High	High	High	High	High	0	7.23E-09	4.13	50.42
VFEHDSVELNCK	1xCarbamidomethyl [C11]	1.13E-07	0	1	1	11	Unigene130940_gan_3	0	1476.67875	0	1538198.313	2262798.563	1804433.125	368711.8125	1331205.625	1420580.906		High	High	High	High	High	High	High	0	2.31E-06	3.86	35.54
VFELMTTLHTK		0.000909544	0	1	1	8	Unigene141419_gan_3	0	1319.70278	0	440939.7031	746551	482270.75	635838.1563	534310.3125	135819.3281		High	High	High	High	High	High	High	0	0.004486	1.93	56.7
VFGFSLITNK		0.00111923	0	1	1	5	Unigene152198_gan_3	0	1125.63027	0	300530.2188	401621.0625	595866	470607.0625	237129.7188	277859.375		High	High	High	High	High	Peak Found	High	0	0.000168	2.27	70.87
VFHEAIGCIGMQK	1xCarbamidomethyl [C8]	4.78E-07	0	1	2	8	Unigene55160_gan_3	0	1489.72902	0		2428446.188		1541062.188	2993407.125	199904.2031		Not Found	High	Not Found	High	High	Peak Found	High	0	4.10E-08	3.34	44.78
VFQLFSSPLGK		0.000231705	0	1	1	10	Unigene56125_gan_3	0	1222.68304	0	60278140	69506488	56293960	47891928	45795616	53644844		High	High	High	High	High	High	High	0	0.0004351	2.53	72.03
VFQLFSSPLGKDLLFK		4.88E-07	0	1	1	2	Unigene56125_gan_3	1	1839.04148	0						23642317		Not Found	Not Found	Not Found	Not Found	Not Found	High	High	0	5.33E-08	4.15	81.21
VFQLFSSPLGKDLLFKDSAQGFLK		7.53E-11	0	1	1	2	Unigene56125_gan_3	2	2685.46505	0						3321841		Not Found	Not Found	Not Found	Not Found	Not Found	High	High	0	3.72E-12	4.69	80.85
VFQVEYAMK		0.00368286	0	1	1	2	Unigene79547_gan_3	0	1114.56014	0	239508.3125	305748.8438	419834.7813	306695.5625	298306.6563	259071.8125		Peak Found	Peak Found	High	Peak Found	High	Peak Found	High	0	0.001641	1.61	51.88
VFSDKADLSGITEEAPLK		3.07E-10	0	1	1	12	Unigene53981_gan_3	1	1919.99605	0	7266696.25	15218731.5	13581106.5	7735980.25	7152303	20923738		High	High	High	High	High	High	High	0	7.24E-11	3.68	56.48
VFSDKADLSGITEEAPLKLSK		1.62E-06	0	1	1	7	Unigene53981_gan_3	2	2248.2071	0						63155727.5		Not Found	Not Found	High	Not Found	Not Found	High	High	0	2.44E-05	3.71	58.59
VFSGDGKDFYR		0.00551494	0	1	1	5	Unigene21446_gan_3	1	1290.61133	0							NoQuanValues	Not Found	High	High	High	High	Not Found	High	0	0.003621	1.41
VFTAIANQPWAQK		0.00147582	0	1	1	6	Unigene30415_gan_3	0	1473.78487	0	571877.9375	800717.375	582329.5625	542985.375	595175.375	480894.625		High	High	High	High	High	High	High	0	0.0002894	2.38	57.03
VDVQAGACEGKLELNVDSVK	1xCarbamidomethyl [C8]	1.44E-05	0	1	1	6	Unigene54394_gan_3	1	2131.06996	0	355932.6875	574083.9375	247768.5		304586.5	429408		High	High	High	High	High	High	High	0	3.15E-05	2.63	51.76
VDVQAGACEGK	1xCarbamidomethyl [C8]	7.54E-05	0	1	1	4	Unigene54394_gan_3	0	1133.52555	0	2964906	4084070	1808543.375	1654712	2777967.75	878408		High	High	High	Peak Found	Peak Found	High	High	0	1.31E-05	2.49	23.49
VDVIPVNLPGEHGQR		0.000101012	0	1	1	7	Unigene56096_gan_3	0	1629.87073	0	2516230.063	2238968.125	2872686.688	2684585.375	2536544.813			High	High	Peak Found	High	High	High	High	0	0.0002842	3.05	53.41
VDVLGQQLR		0.00125817	0	1	1	12	Unigene56460_gan_3	0	1027.58947	0	3038047.25	3912828.5	2487764.75	2887818.25	3819614.5	2474778.75		High	High	High	High	High	High	High	0	0.001053	2.51	49.69
VAVVAGYGDVGK		5.33E-05	0	1	1	6	Unigene54542_gan_3	0	1134.61535	0	713315.8125	700478.25	844639.75	1007713.75	1023493.625	405261.2188		High	High	High	High	High	High	High	0	0.0002006	2.48	40.23
VCENIPIVLCGNK	2xCarbamidomethyl [C2; C10]	6.45E-06	0	1	1	13	Unigene55257_gan_3	0	1515.7658	0	3173729.109	3662350.531	4040174.531	3991360.766	3783917.109	944432.6875		High	High	High	High	High	High	High	0	2.21E-05	2.99	56.07
VCENIPIVLCGNKVDIKDR	2xCarbamidomethyl [C2; C10]	0.00522971	0	1	1	1	Unigene55257_gan_3	2	2242.16823	0						438011.2813		Not Found	Not Found	Not Found	Not Found	Not Found	High	High	0	0.00133	1.62	55.2
VCFVSNIDGTHIAK	1xCarbamidomethyl [C2]	2.36E-05	0	1	1	6	Unigene54167_gan_3	0	1560.78389	0	466830.1563	721216.75	547294.5	509687.4375	363113.5313	318221.6563		High	High	High	High	Peak Found	High	High	0	8.27E-05	2.22	47.51
VCINSEHSVDILLETLEK	1xCarbamidomethyl [C2]	1.39E-08	0	1	1	4	Unigene153504_gan_3	0	2099.0689	0		799598.0625	544450.125		503470.9063			High	High	High	Not Found	High	Not Found	High	0	3.45E-09	3.89	78.75
VCNRYEYLNGR	1xCarbamidomethyl [C2]	0.000853296	0	1	1	1	Unigene54923_gan_3	1	1443.67976	0							NoQuanValues	Not Found	Not Found	Not Found	Not Found	Not Found	High	High	0	0.0001845	3.63
VCPFAGILENGAVR	1xCarbamidomethyl [C2]	4.44E-06	0	1	1	16	Unigene55681_gan_3	0	1502.77841	0	3086471.594	4527111.188	3548259.75	3287858.875	3098413.031	4210131.625		High	High	High	High	High	High	High	0	1.69E-06	3.35	69.4
VCSQYAAYGK	1xCarbamidomethyl [C2]	0.00082649	0	1	2	6	Unigene55732_gan_3	0	1146.52482	0	4889623	6606005	3960479.75	5528711	6398234	4252488.5		High	High	High	High	High	Peak Found	High	0	0.0005105	2.37	28.8
VCSQYAAYGKEK	1xCarbamidomethyl [C2]	0.000650526	0	1	2	2	Unigene55732_gan_3	1	1403.66238	0						1017109.813		Not Found	Not Found	Not Found	Not Found	Not Found	High	High	0	0.0001371	2.13	25.61
VCVEHHTFFR	1xCarbamidomethyl [C2]	0.000259102	0	1	7	6	Unigene141675_gan_3	0	1331.63135	0	2196047.125	1715634.25	3126356.438	2202329.563	2737906.5	1490385.875		High	High	Peak Found	High	High	High	High	0	0.0006644	2.44	34.02
VDDQIAIVFK		0.000323996	0	1	1	6	Unigene153130_gan_3	0	1147.63575	0	267163.6875	770404.375	320616.7813	324023.8438	370792.8125	149601.3438		Peak Found	High	High	High	High	High	High	0	0.0005257	2.4	61.47
VAQEEYVKR		0.00431939	0	1	1	8	Unigene55826_gan_3	1	1121.59495	0	1090622.219	2305945.375	2036447	1743480.375	1378850.938	2031789.75		Peak Found	High	High	High	High	High	High	0	0.0007851	1.91	22.25
VDDTSIVVR		0.00587777	0	1	1	5	Unigene56096_gan_3	0	1003.54185	0	1158538.5	984875.3125	1193482.625	929736.875	1108849.375			High	High	High	High	High	Not Found	High	0	0.001515	1.62	35.7
VDENNPEYLR		0.000157113	0	1	1	5	Unigene81703_gan_3	0	1248.58551	0	448256.3438	799245.625	485689.5313	447748.9688	541204.375			High	High	High	High	High	Not Found	High	0	2.86E-05	2.02	34.06
VDEPPPRPR		0.00812404	0	1	1	43	Unigene56148_gan_3	0	1062.56907	0	5037690.375	10261151.88	5839827.375	4489470.125	4540508.5	3514721		High	High	High	High	High	High	High	0	0.001946	1.82	20.74
VDEVGGEALGR		6.53E-05	0	2	2	84	Unigene56228_gan_3; Unigene56229_gan_3	0	1101.55348	1	1197795228	1447365368	1218477753	1192840620	1263208928	539614641.9	NotUnique	High	High	High	High	High	High	High	0	0.0001348	3.1	33.64
VDGALCVEK	1xCarbamidomethyl [C6]	0.0013059	0	1	1	12	Unigene53459_gan_3	0	990.49246	0	44161152	74931304	39869044	53817384	49881340	23798262		High	High	High	High	High	High	High	0	0.001291	2.78	31.05
VDKGVVPLAGTNGETTTQGLDGLSER		0.000127665	0	1	1	3	Unigene53063_gan_3	1	2614.33186	0	148324.8281	521675.4688	399171.125	308599.8438	220541.4531	471129.7188		Peak Found	High	High	Peak Found	Peak Found	High	High	0	0.0001808	3.45	54.34
VDLFYLHAPDHDTPVEETLR		0.00018236	0	1	1	1	Unigene3731_gan_3	0	2367.16155	0				231667.25		213739.5781		Not Found	Not Found	Not Found	High	Not Found	Peak Found	High	0	3.37E-05	2.61	64.44
VDLSFRPTQSLPASHTHLR		3.41E-11	0	1	1	18	Unigene54217_gan_3	0	2162.14651	0	4792532.375	5840037	13165678.5	5408050	9896973	2390722.438		High	High	High	High	High	High	High	0	0.0003159	3.9	46.26
VDLVDENFTELR		0.00626437	0	1	2	1	Unigene11134_gan_3	0	1449.722	0	335944.9688	253682.625	772477.6875	136548.1406	147343.8438	201779.5313		Peak Found	High	Peak Found	Peak Found	Peak Found	Peak Found	High	0	0.001256	1.88	65.06
VDLVDFEGNR		0.00272019	0	1	1	3	Unigene43585_gan_3	0	1163.56913	0	93950.92969	121364.8438		131944.8438	230325.2969			Peak Found	High	Not Found	High	High	Not Found	High	0	0.0006476	2.07	55.31
VDPINFKLLSHCLLVTLACHHPADFTPAVHASLDK	2xCarbamidomethyl [C12; C19]	1.75E-11	0	1	1	59	Unigene53575_gan_3	1	3937.02514	0	7995591.406	15191566.38	17911292.88	21310295.94	14024268.03	11264838.13		High	High	High	High	High	High	High	0	1.07E-12	6.43	81.29
VDVFREDLCTK	1xCarbamidomethyl [C9]	6.00E-05	0	1	1	10	Unigene142263_gan_3	1	1381.67803	0	1948719.188	3586661.25	2453325.375	2636697.875	1828498.25	1962811.25		High	High	High	High	High	High	High	0	6.94E-06	2.92	44.86
VDEFVTHNLSFDQINK		0.000600627	0	1	1	3	Unigene1213_gan_3	0	1905.93412	1	307507.9844	305687.8438	785093.3125	333105.7188	141537.2031	341875.375		Peak Found	High	High	Peak Found	Peak Found	Peak Found	High	0	8.10E-05	2.35	58.28
TTQFSCNLGEKFEETTADGRK	1xCarbamidomethyl [C6]	0.00302534	0	1	1	1	Unigene2816_gan_3	2	2419.11943	0				102498.0469		254778.7344		Not Found	Not Found	Not Found	Peak Found	Not Found	High	High	0	0.0007335	1.69	48.24
VQLEAFPDK		0.00726782	0	1	1	5	Unigene54009_gan_3	0	1046.55169	0	1752608.375		967084.6875	857045.1875	1401486.5			High	High	High	High	High	Not Found	High	0	0.001563	2.39	45.5
VQIEHISSLIK		0.00758286	0	1	1	7	Unigene31694_gan_3	0	1266.74161	0	404355.4531	898171.125	585812.5625	520942.8281	485247.8125	539597.1406		High	High	Peak Found	High	High	High	High	0.0008877	0.02308	1.71	51.07
YGAATFSK		0.0087499	0	1	1	10	Unigene52836_gan_3	0	844.41994	0	2165569	3011398.25	2379786.5	2390405	1792483.75	896913.0625		High	High	High	High	High	Peak Found	High	0	0.004091	2.41	29.26
YGELADCCEK	2xCarbamidomethyl [C7; C8]	0.000405138	0	1	1	28	Unigene54746_gan_3	0	1244.4922	0	520504722.1	599682572.5	487386879.6	409517385.2	421541769.3	168830123.9		High	High	High	High	High	High	High	0	7.87E-05	2.61	29.61
YGELADCCEKQDPER	2xCarbamidomethyl [C7; C8]	5.07E-07	0	1	1	12	Unigene54746_gan_3	1	1869.77419	0	15442755	19172023	21372758.5	15684060.5	12690761	20786760		High	High	High	High	High	High	High	0	6.39E-06	4.09	29.34
YGELADCCEKQDPERNECFLTHK	3xCarbamidomethyl [C7; C8; C18]	6.55E-09	0	1	1	26	Unigene54746_gan_3	2	2899.24439	0	12098554.25	19216312	21948701.5	14890375.5	12935883.25	25067761		High	High	High	High	High	High	High	0	9.16E-08	3.74	40.29
YGFCEAADQFHILDETR	1xCarbamidomethyl [C4]	6.37E-07	0	1	2	2	Unigene53361_gan_3	0	2071.91782	0					530928.375			Not Found	Not Found	Not Found	Not Found	High	Not Found	High	0	5.65E-08	3.52	68.43
YGFCEAADQFHILDETRR	1xCarbamidomethyl [C4]	0.0016502	0	1	2	1	Unigene53361_gan_3	1	2228.01893	0						468507.4375		Not Found	Not Found	Not Found	Not Found	Not Found	High	High	0	0.0003791	2.29	63.85
YGFYTHVFR		0.000503906	0	1	2	12	Unigene55951_gan_3	0	1189.5789	0	2450941.375	2713618.5	3161052.5	2681536.75	2742143.5	649980.625		High	High	High	High	High	High	High	0	7.29E-05	2.96	51.47
YGGCLGNGNNFASEK	1xCarbamidomethyl [C4]	9.54E-07	0	1	1	4	Unigene55943_gan_3	0	1587.68563	0	3637061	2686908.25	2665003.25	1855906.625	1544998.75	353599.8125		High	Peak Found	High	High	High	Peak Found	High	0	7.91E-08	3.35	38.46
YGGCLGNGNNFASEKECLQTCR	3xCarbamidomethyl [C4; C17; C21]	1.04E-10	0	1	1	5	Unigene55943_gan_3	1	2535.08095	0	1312773.75	1099815.25	1621759.625		667592.875	3439953.5		Peak Found	High	High	Not Found	High	High	High	0	6.66E-12	5.97	44.85
YGHSLALYK		0.000246985	0	1	1	9	Unigene23553_gan_3	0	1051.55711	0	1860298.438	1804669	1588246.438	741624.5	1620319.313			High	High	High	High	High	Not Found	High	0.0008877	0.02868	2.97	34.28
YGLVTYATIPK		0.00127163	0	1	1	12	Unigene55670_gan_3	0	1225.6827	0	4875017.5	7690440	4440995	5360014.5	5928950.5	5540296.5		High	High	High	High	High	High	High	0	0.0004306	2.19	57.57
YGNNEGNTWLTAFVLK		1.66E-06	0	1	1	5	Unigene53408_gan_3	0	1826.90717	0	3270315.5	5068664	3109162.25	4721457.5	3343846.75	3854592.75		Peak Found	High	High	High	High	High	High	0	3.87E-07	4.14	81.34
YGNNEGNTWLTAFVLKTFAQAR		0.000477795	0	1	1	1	Unigene53408_gan_3	1	2501.25718	0							NoQuanValues	Not Found	High	Not Found	Not Found	Not Found	Not Found	High	0	6.22E-05	1.34
YHFVTPLTSMVVTKPEDNEDQTAIADKPGEGPVDTEAAR		2.91E-05	0	1	2	3	Unigene139_gan_3	0	4229.03431	0	329466.3125					308798.0938		Peak Found	Not Found	High	High	Not Found	High	High	0	4.62E-06	2.35	61.04
YHPDVPYVKR		0.000715904	0	1	1	4	Unigene5933_gan_3	1	1273.66878	0	177613.6563		403319.6875		201416.1719	735614.0625		Peak Found	Not Found	High	Not Found	High	High	High	0	0.0001516	2.46	31.55
YKDAIHFYNK		0.00270577	0	1	1	10	Unigene154373_gan_3	1	1298.6528	0	483836.1875	882054.125	734018.5938	579906.5	567286.4063	469654.6719		High	High	High	High	High	High	High	0	0.0005421	2.11	32.99
YKDCHLAQVPSHAVVAR	1xCarbamidomethyl [C4]	1.01E-09	0	1	1	44	Unigene56125_gan_3	1	1950.99668	0	50900696.88	39123735.5	41666421	32602311.5	28667423	19016925.13		High	High	High	High	High	High	High	0	1.57E-09	3.93	31.03
YKEDFSTTGTTYFEIK		1.76E-08	0	1	2	10	Unigene27563_gan_3	1	1929.91165	0	1313990	2451710.375	1404060.563	1568068.5	1605615.063			High	High	High	High	High	Not Found	High	0	1.34E-09	3.76	57.71
YLAEFATGNDRK		0.00522971	0	1	1	6	Unigene54830_gan_3	1	1384.68555	0	303466.1563	707020.25	523176.9688	391588.375	421748.5313	407319.3438		High	High	High	High	High	High	High	0	0.001787	2.44	37.13
YLAEVAAGDDKK		0.000141249	0	1	1	10	Unigene30833_gan_3	1	1279.65286	0	1531058.688	1767832.875	1503246.375	1650263.063	1159560.188	489639.3438		High	High	High	High	High	High	High	0	5.65E-05	2.67	28.51
YIAIVSTTVETK		0.000259102	0	2	4	5	Unigene55540_gan_3; Unigene55543_gan_3	0	1324.73586	0	431787.8125	903020.9375	666242.3125	574828.125	476780.5313		NotUnique	High	High	High	High	High	Not Found	High	0	6.11E-05	2.18	50.34
YIAIVSTTVETKEPEKEIRPALELLEPIEQK		0.0013269	0	2	4	1	Unigene55540_gan_3; Unigene55543_gan_3	2	3566.95676	0		275511.4688	326717.5	101229.1875		351853.1563	NotUnique	Not Found	Peak Found	Peak Found	Peak Found	Not Found	High	High	0	0.0002986	1.8	73.9
YLECSALTQR	1xCarbamidomethyl [C4]	0.00197723	0	1	5	6	Unigene22169_gan_3	0	1240.59905	0	630692.875	850066.6875	800833.5	656264.875	635529.4375	906726.6875		High	High	High	High	High	High	High	0	0.0007047	1.63	40.04
YFNLANAEGK		0.00196675	0	1	1	4	Unigene55362_gan_3	0	1126.55275	1	1395007.625	1823329.375	807358.375	2511721.25	3275454	792874		High	High	Peak Found	Peak Found	High	High	High	0	0.0004501	2.39	46.26
YFLVGAGAIGCELLK	1xCarbamidomethyl [C11]	0.000457883	0	1	3	1	Unigene3592_gan_3	0	1610.86108	0							NoneMonoisotopic	Not Found	Not Found	Not Found	Not Found	Not Found	High	High	0	9.36E-05	2.55
YFHVVIAGPQDSPFEGGTFK		0.000216217	0	1	2	9	Unigene143531_gan_3	0	2196.07603	0	914588.6406	881455.1875	1217048.359	1005160	911929.5313	65170.87109		High	High	High	High	High	Peak Found	High	0	0.0001055	4.04	67.79
YFDRVDENNPEYLR		0.00240711	0	1	1	3	Unigene81703_gan_3	1	1829.8453	0	488879.625	947912.625	893803.0625	726343.9063	494348.6406			Peak Found	High	High	High	Peak Found	Not Found	High	0	0.0004094	2.37	46.25
YAFQEALNGAGDK		4.20E-05	0	1	1	11	Unigene22431_gan_3	0	1383.65392	0	5875315	9331539	7715538	6525028.5	6716999.5	641968.8125		High	High	High	High	High	High	High	0	4.05E-06	2.82	50.74
YAGTEVDELGK		8.04E-05	0	1	1	6	Unigene53485_gan_3	0	1181.56846	0	3493103.25	4663083.5	4478654	4393379	3437190.25	1797042.625		High	High	High	High	High	High	High	0	3.91E-05	2.04	37.35
YALYDATYETK		0.000425012	0	1	2	7	Unigene54486_gan_3	0	1337.62597	0	2600317.75	1936318.25	2970132	1418272.281	1771472.5	3446065.141		High	High	High	High	High	Peak Found	High	0	0.0007745	2.89	47.47
YAPSGFYIASGDVSGK		1.89E-05	0	1	1	6	Unigene23959_gan_3	0	1618.77476	0	426479.1875	520698.375	500845.8438	423267.6875	390440.7188	311636.9375		High	High	High	High	High	High	High	0	2.81E-06	3.11	55.26
YASICQQHGIVPIVEPEILPDGDHDLKR	1xCarbamidomethyl [C5]	0.000455453	0	1	1	7	Unigene53063_gan_3	1	3199.62046	0	662513.25	1510303.094	222973.5781	1059031	934264.4531	1058595.938		Peak Found	High	Peak Found	Peak Found	High	High	High	0	0.0002719	3.25	61.37
YASNAVSEALIR		0.000122996	0	1	1	4	Unigene30176_gan_3	0	1293.67974	0	351760.4375	485030.1563	425912.0313	347643.4063	314153.2813	365481.0625		Peak Found	High	High	High	Peak Found	Peak Found	High	0	1.36E-05	2.71	50.38
YATGYDKVKDISEVVTPR		0.000313814	0	1	1	1	Unigene55670_gan_3	2	2041.06005	0						407816		Not Found	Not Found	Not Found	Not Found	Not Found	High	High	0	6.17E-05	2.15	51.42
YCAGWADKIQGR	1xCarbamidomethyl [C2]	0.00225833	0	1	1	1	Unigene157829_gan_3	1	1424.67394	0						293100.3438		Not Found	Not Found	Not Found	Not Found	Not Found	High	High	0	0.0005337	2.29	40.54
YCGLPGEYWLGNDK	1xCarbamidomethyl [C2]	7.87E-05	0	1	1	9	Unigene55622_gan_3	0	1671.74717	0	13918266	20105926	9308401	18679014	16044577	4617865		High	High	High	High	High	High	High	0	0.0001634	2.12	66.77
YDGCCEGDAVQCIR	3xCarbamidomethyl [C4; C5; C12]	3.52E-06	0	1	1	6	Unigene22099_gan_3	0	1702.6618	0	2453859.75	1255553.5	2100479.75	3687128	1251379	654103.4375		High	High	High	High	High	High	High	0	2.91E-07	3.15	37.65
YDGHNTYPSHQYD		1.21E-05	0	1	1	9	Unigene21584_gan_3	0	1596.63498	0	2987720.625	4206539.375	4016942.5	3285616.75	3787992.625	240571.3984		High	High	High	Peak Found	High	Peak Found	High	0	0.0001301	2.42	26.65
YLFLNDNR		0.00488079	0	1	1	9	Unigene54549_gan_3	0	1054.53162	0	1329192.625	3026176	1294214.375	1360832	2598031.25	2085176.875		High	High	High	High	High	High	High	0	0.001509	1.87	54.74
YDGQVAVFGSDLQEK		1.54E-05	0	1	3	7	Unigene3592_gan_3	0	1655.79114	0	516584.4688	731433.0625	734574.4375	577600.375	721735.0625	376855.7188		High	High	High	High	High	High	High	0	7.52E-06	3.1	55.59
YDPTCEHLYYGEDEKYFR	1xCarbamidomethyl [C5]	2.08E-06	0	1	1	2	Unigene53301_gan_3	1	2385.01284	0	516523.375					511622.9375		Peak Found	Not Found	Not Found	Not Found	Not Found	High	High	0	2.60E-07	2.31	52.48
YEALVGSHESNIR		3.81E-06	0	1	2	25	Unigene55632_gan_3	0	1474.72848	0	26051370	43783226	14149887	31773529	29022349	987191.8516		High	High	High	High	High	High	High	0	2.66E-06	3.51	33.21
YEDAQHILCHLNITMPPCTK	2xCarbamidomethyl [C9; C18]	0.00282333	0	1	1	1	Unigene146054_gan_3	0	2441.14103	0							NoQuanValues	Not Found	Not Found	High	Not Found	Not Found	Not Found	High	0	0.0004853	1.62
YEDFKEEGSENAVK		0.000173831	0	1	1	4	Unigene29819_gan_3	1	1644.73877	0	564289.4531	1114140.656	732815.5625	566889.75	608357.7656	277126.4219		Peak Found	High	High	Peak Found	High	Peak Found	High	0	0.001346	2.42	30.58
YEGSVLQGAEK		0.000188277	0	1	1	7	Unigene56409_gan_3	0	1180.58444	0	2019464.5	3500043.5	1373297.375	2635438.5	3070218.25	205530.4531		High	High	High	High	High	High	High	0	3.47E-05	2.29	33.4
YELLCLDNSR	1xCarbamidomethyl [C5]	0.000112956	0	1	4	5	Unigene54376_gan_3	0	1282.60961	0	1210298.25	1626415.125	1055359.125	999313.8125	976011.4375			High	High	High	High	High	Not Found	High	0	7.55E-05	2.49	57.6
YETQGEVFLK		0.0013269	0	1	2	4	Unigene22741_gan_3	0	1213.60993	0	424144.6875	2946291	700700.5625	6313291	8620772	1077615.625		Peak Found	High	High	Peak Found	High	High	High	0	0.0007418	1.94	46.38
YEVENCLANK	1xCarbamidomethyl [C6]	0.000434155	0	1	1	9	Unigene54217_gan_3	0	1239.56741	0	14347221	20380954	17357418	18396906	18920460	2363692.5		High	High	High	High	High	High	High	0	0.0004295	2.42	36.07
YEVENCLANKVDLSFRPTQSLPASHTHLR	1xCarbamidomethyl [C6]	1.73E-07	0	1	1	4	Unigene54217_gan_3	1	3382.69608	0	649221.375	877728.0625	652606.25	648563.625	619416.3125	1704345.5		Peak Found	Peak Found	Peak Found	Peak Found	Peak Found	High	High	0	1.72E-08	3.98	57.03
YEVSVYALK		0.00825429	0	1	1	5	Unigene53601_gan_3	0	1071.57209	0	1348369.875	1620284.5	1723801.5	1082186.875	1019818.563			High	High	High	High	Peak Found	Not Found	High	0	0.00173	1.3	52.52
YFDGSGGNNHAVEHYR		6.31E-06	0	1	2	11	Unigene109836_gan_3	0	1822.78918	0	435434.1719	746061.25	531529.7813	546056.9063	597783.0938	196896.7344		High	High	High	High	High	High	High	0	2.50E-05	2.52	28.34
YDPTCEHLYYGEDEK	1xCarbamidomethyl [C5]	1.66E-05	0	1	1	9	Unigene53301_gan_3	0	1918.77998	0	787387.6563	965822.5	617999.0625	664360.4531	804590.5			High	High	High	High	High	Not Found	High	0	0.0001013	2.71	41.84
YADLTEDQLPSCESLKDTIAR	1xCarbamidomethyl [C12]	0.000653996	0	1	1	2	Unigene23157_gan_3	1	2425.15514	0		223706.5781	227816.75	230835.1875	154017.3125	165445.9063		Not Found	Peak Found	Peak Found	Peak Found	High	High	High	0	0.0001373	2.39	59.63
YIKPTCTEAFAAISK	1xCarbamidomethyl [C6]	0.00149161	0	1	1	3	Unigene55656_gan_3	0	1699.87237	0		340750.5625	245706.0469	343435.875	272073.5	129634.5859		High	High	Peak Found	Peak Found	High	Peak Found	High	0	0.0002352	2.17	48.81
YILQGVTSWGLGCARPNKPGVYVR	1xCarbamidomethyl [C13]	0.000222047	0	1	1	2	Unigene54923_gan_3	0	2691.41879	0				562152				High	Not Found	Not Found	High	Not Found	Not Found	High	0	4.16E-05	3.56	64.21
YTKKVPQVSTPTLVEVSR		7.15E-05	0	1	1	2	Unigene55742_gan_3	2	2032.14372	0				57406.92578		461658		Not Found	Not Found	Not Found	Peak Found	Not Found	High	High	0	1.23E-05	2.94	43.2
YTPQKHPLEGLEENYCR	1xCarbamidomethyl [C16]	0.00384282	0	1	2	3	Unigene53979_gan_3	1	2134.00221	0	529221.2969			610628.625	637513.4531	321177.1563		High	Not Found	Not Found	High	High	Peak Found	High	0	0.0008421	2.06	41.47
YVAEIEKEKEENEK		7.29E-06	0	1	1	11	Unigene22349_gan_3	2	1737.85414	0	786059.1563	1540109.656	1159650.453	940572.25	854087.3281			High	High	High	High	High	Not Found	High	0	7.87E-06	3.41	25.66
YVATLGVEVHPLVFHTNR		2.67E-07	0	1	1	16	Unigene55257_gan_3	0	2052.10252	0	2681214.609	3877515.75	3590777.281	3946556.438	2928401.469	509069.75		High	High	High	High	High	High	High	0	7.22E-06	3.61	58.62
YVATSQVFLPSVDVLQGSDEYLTCK	1xCarbamidomethyl [C24]	4.03E-07	0	1	2	3	Unigene174419_gan_3	0	2819.38079	0		1851970.125						High	High	Not Found	Not Found	Not Found	Not Found	High	0	1.62E-08	4.8	80
YVAVMPPHIGDQPLTGAYTVTLDGR		7.57E-14	0	1	1	25	Unigene21584_gan_3	0	2671.35485	0	2078559.313	2034436.313	3230334.719	3690934.5	2775843.25	2048162.969		High	High	High	High	High	High	High	0	2.45E-12	5.53	69.91
YVAVMPPHIGDQPLTGAYTVTLDGRGPSR		0.000715904	0	1	1	7	Unigene21584_gan_3	1	3068.56221	0						2359997.688		Not Found	Not Found	Not Found	Not Found	Not Found	High	High	0	0.001364	2.26	64.85
YVECSALTQK	1xCarbamidomethyl [C4]	0.00626437	0	1	1	3	Unigene153406_gan_3	0	1198.57725	0							NoQuanValues	High	High	High	Not Found	Not Found	Not Found	High	0	0.001199	1.12
YVLPNFEVK		0.00219908	0	1	1	6	Unigene54107_gan_3	0	1108.60372	0	1986174.875	2800103	1818924.625	1150076.375	2310596.5	1906305.5		High	High	High	High	High	High	High	0	0.000516	1.58	61.81
YVMLPVADQDK		5.87E-05	0	1	4	5	Unigene54672_gan_3	0	1278.63985	0	720490.875	1883598.875	518862.75	1722473.375	4016344.25	370000.2813		Peak Found	High	Peak Found	High	High	Peak Found	High	0	0.0004506	2.39	50.66
YVQGIVHLHYK		0.00548574	0	1	1	2	Unigene104281_gan_3	0	1356.74228	0		346510.8125	143759.8438	191968.4531		245925.1875		Not Found	High	Peak Found	Peak Found	Not Found	Peak Found	High	0	0.001074	1.82	38.42
YVRPGGGFEPNFTLFEK		6.98E-06	0	1	1	17	Unigene53497_gan_3	0	1957.98067	0	15327575.5	20113365	15648161.5	17836176	21165524.5	17865369.5		High	High	High	High	High	High	High	0	1.03E-06	4.24	68.12
YVRPGGGFVPNFQLFEK		1.59E-05	0	1	1	11	Unigene55549_gan_3	0	1955.01739	0	2470200.25	1005609.75	1705147.875	1915973.438	3256520.625	602791.4375		High	High	High	High	High	High	High	0	6.12E-05	3.41	71.66
YVSHFETEGPHVLLYFDSVPTSR		9.31E-09	0	1	1	12	Unigene52944_gan_3	0	2680.30419	0	1729840	2085141.188	1260279.563	834358.5	1494954.656	1616100.813		High	Peak Found	High	Peak Found	High	High	High	0	5.00E-10	4.72	68.18
YVWLVYEQNGPLK		5.69E-05	0	1	1	4	Unigene53485_gan_3	0	1608.84206	0	1719990.875	1105058.125	1712014.875	1353469	1916218.125			High	High	Peak Found	High	High	Not Found	High	0	1.87E-05	2.98	71.41
YYAGACSPHYILNTR	1xCarbamidomethyl [C6]	4.73E-07	0	1	4	8	Unigene56175_gan_3	0	1785.83771	0	556282.4063	399801.1563		843451.8125	996037.75	383406.0625		High	High	High	High	High	High	High	0	6.77E-07	2.73	44.68
YYEDQQKQLEQVIAK		3.51E-07	0	1	2	3	Unigene55339_gan_3	1	1882.95452	0	399074.625	672703	526863.5625	532433.8125	508379.3125	10229813		Peak Found	Peak Found	Peak Found	Peak Found	Peak Found	High	High	0	3.73E-08	2.47	50.78
YYGGGYGSTQATFMVFQALAQYQK		7.85E-06	0	1	1	3	Unigene56344_gan_3	0	2679.2548	0	135270.3281	481241.5625	146327.9375	215944.5313		138816.4688		High	Peak Found	Peak Found	Peak Found	High	Peak Found	High	0	9.38E-07	3.67	84.09
YYGGGYGSTQATFMVFQALAQYQKDVPTHK		8.59E-09	0	1	1	7	Unigene56344_gan_3	1	3356.60447	0							NoQuanValues	High	Not Found	High	High	High	Not Found	High	0	2.49E-10	6.37
YYGGQCETVYNGEWR	1xCarbamidomethyl [C6]	1.03E-05	0	1	1	6	Unigene53301_gan_3	0	1881.78607	0	650841.0625	955837.5	557021.875	843837.3125	847143.9375	658934.0625		High	High	High	High	High	High	High	0	1.50E-05	2.91	50.67
YYQLDGPNFVQCIK	1xCarbamidomethyl [C12]	7.65E-06	0	1	1	7	Unigene55419_gan_3	0	1744.83632	0	4490757	5503932	4456191	4486154.5	5068972	4166296.75		High	High	High	High	High	High	High	0	4.58E-05	3.19	65.14
YYVLTAAHCLQQAK	1xCarbamidomethyl [C9]	0.000111167	0	1	3	2	Unigene56361_gan_3	0	1665.84174	0	281721.0625	307495.25		423644.2813	319746.375	194407.0156		Peak Found	Peak Found	Not Found	High	Peak Found	Peak Found	High	0	1.95E-05	2.3	49.3
YYVTIIDAPGHR		0.00834228	0	1	1	1	Unigene53254_gan_3	0	1404.72703	0	147545.6719	305593.625	148331.875	115543.9531				Peak Found	High	Peak Found	Peak Found	Not Found	Not Found	High	0	0.001747	1.9	49.39
YTCSEDSWTPPISNSLTCEEDVLTK	2xCarbamidomethyl [C3; C18]	4.20E-07	0	1	1	4	Unigene52942_gan_3	0	2932.2863	0	190163.3281	497777.75		300191.2188	450500.875			High	High	Not Found	High	High	Not Found	High	0	3.44E-06	3.57	73.63
YTCRPGYSK	1xCarbamidomethyl [C3]	0.000312149	0	1	1	6	Unigene56156_gan_3	0	1131.52515	0	5678397	6865661	4624840.25	5632701.5	6940873.25	4669065.125		Peak Found	High	High	High	High	High	High	0	6.06E-05	2.51	20.6
YTATLLDIYK		0.000804795	0	1	1	4	Unigene55601_gan_3	0	1200.65107	0	459857.125	415049.9375		490327.1563	749184.3125	237981.8906		High	Peak Found	Not Found	High	High	High	High	0	0.0005835	2.46	64.25
YSSWAESVTGLPQVIK		3.52E-05	0	1	1	3	Unigene21446_gan_3	0	1764.91668	0	738512.1875	1049069.25	620815	800123.8125	634237.125	1032091.813		High	Peak Found	High	Peak Found	High	Peak Found	High	0	9.77E-06	3.01	71.96
YLLQYQEPIPCEQLVTALCDIK	2xCarbamidomethyl [C11; C19]	4.85E-05	0	1	1	3	Unigene154256_gan_3	0	2694.35174	0		802562				288798.125		High	High	High	Not Found	Not Found	Peak Found	High	0	4.32E-06	3.53	83
YLSEVASGDNK		0.0033291	0	1	4	5	Unigene78543_gan_3	0	1182.56371	0	265896.625	580591.9375	395289.625	331722.9375	222636.2344			High	High	High	High	High	Not Found	High	0	0.0005851	2.08	28.99
YISKYELNK		0.00475286	0	1	1	12	Unigene56344_gan_3	1	1157.6201	0	1447629.813	2607413	2375043.75	2282590.563	1942522.625	13829814		High	High	High	High	High	High	High	0	0.001195	1.79	29.93
YITPDELANLYK		0.00116789	0	1	6	6	Unigene54950_gan_3	0	1439.74167	0	1240467.625	2173790	2031470.125	1543684.375	1592465.5	993214.6875		High	High	High	High	High	High	High	0	0.000312	1.95	69.72
YLTVAAVFR		0.0042965	0	1	3	5	Unigene22107_gan_3	0	1039.59349	0	466480.5	681489.75	592559	369875.1875	251383.7344	534942.125		High	High	Peak Found	High	High	High	High	0.0003839	0.01316	1.65	65.04
YLVISLETK		0.001468	0	1	1	10	Unigene53395_gan_3	0	1065.61904	0	3988449	7964912	4935529	5153116	4917306.5	2810654.25		High	High	High	High	High	High	High	0	0.001531	2.38	58.58
YIYGKPVQGVAYVR		5.93E-05	0	1	1	10	Unigene53005_gan_3	0	1612.88459	0	2998826.5	2927616.625	2882829.75	1948344.313	3305518.5	3074785.625		High	High	High	High	High	Peak Found	High	0	8.95E-06	3.07	44.71
YMCENQDSISAK	1xCarbamidomethyl [C3]	4.04E-06	0	1	1	23	Unigene54746_gan_3	0	1445.60354	0	202454263.1	195867969.8	236295753.3	168097812.2	228950978.6	255702051.2		High	High	High	High	High	High	High	0	1.57E-06	3.08	30.23
YMCENQDSISAK	1xCarbamidomethyl [C3]; 1xOxidation [M2]	2.35E-05	0	1	1	33	Unigene54746_gan_3	0	1461.59846	0	9986316.828	13719381.55	11454217.42	10240637.78	9493440.57	12489067.28		High	High	High	High	High	High	High	0	6.75E-06	2.42	25.61
YNDLGEEHFR		5.83E-06	0	1	1	52	Unigene54746_gan_3	0	1279.57019	0	592872695.4	442863559.5	677424783.3	477833744	725728288	536699331.9		High	High	High	High	High	High	High	0	6.70E-07	2.75	34.43
YNDLGEEHFRGLVLVAFSQYLQQCPFEDHVK	1xCarbamidomethyl [C24]	1.51E-09	0	1	1	8	Unigene54746_gan_3	1	3738.80094	0				144816.0156		6581367.5		Not Found	Not Found	Not Found	High	High	High	High	0	4.58E-07	5.42	83.74
YLKTEHESEVLFFGNTIEGK		0.000116003	0	1	1	2	Unigene56301_gan_3	1	2341.17105	0						932656.8828		Not Found	Not Found	Not Found	Not Found	Not Found	High	High	0	2.09E-05	2.91	59.78
YNDLGEEHFRGLVLVAFSQYLQQCPFEDHVKLAK	1xCarbamidomethyl [C24]	0.00204133	0	1	1	2	Unigene54746_gan_3	2	4051.01708	0	250309.7188					616055.7188		Peak Found	Not Found	Not Found	Not Found	Not Found	High	High	0	0.0004771	2.67	83.05
YNILPEKAEFPFALEVQTLPQTCDRPK	1xCarbamidomethyl [C23]	2.80E-05	0	1	1	7	Unigene53408_gan_3	1	3204.6398	0	838706.7813	1122270.656	920617.6563	1692259.063	429891.7969	1321661.906		Peak Found	High	High	High	High	High	High	0	3.85E-05	3.16	76.3
YPIEHGIITNWDDMEK		2.82E-07	0	1	2	9	Unigene22029_gan_3	0	1960.91094	0	1274714.25	2930301.625	2790968.125	2104902.688	2203841.438			High	High	High	High	High	Not Found	High	0	4.61E-07	2.91	59.16
YQCKPFYR	1xCarbamidomethyl [C3]	0.00528556	0	1	6	15	Unigene54672_gan_3	0	1161.55098	0	19495025	53390678	9939837.5	40278740	67312416	34407437		High	High	High	High	High	High	High	0	0.001358	2.14	29.79
YQCYCYGR	2xCarbamidomethyl [C3; C5]	0.00309035	0	1	3	6	Unigene152158_gan_3	0	1169.45028	0	260231.9375	395579.5938	409253.625	333077.6875	272677.6563	253865.2188		High	High	High	High	High	High	High	0	0.00376	1.36	30.9
YQQTVEVPAK		0.00113724	0	1	1	13	Unigene56344_gan_3	0	1162.61026	0	27564444	34019164	24194726	22560892	23867738	27716948		High	High	High	High	High	High	High	0	0.0009961	1.85	31.21
YSEKEDKYEEEIK		0.00137723	0	1	1	5	Unigene53672_gan_3	2	1689.78539	0	646248.0625	1020438.5	808750.375	672628.1563	157809.5469			High	High	High	High	Peak Found	Not Found	High	0	0.0003082	2.04	28.07
YSFCTDHNVLVQTR	1xCarbamidomethyl [C4]	5.62E-08	0	1	4	5	Unigene152158_gan_3	0	1739.81698	0	1062844.375	1344739.75	1315842.625	1318544.25	1066664	530730.375		High	High	High	High	High	Peak Found	High	0	1.32E-08	3.88	47.55
YSLEPVAVELK		0.00534199	0	1	1	1	Unigene56005_gan_3	0	1247.68818	0			2908990.25		2137724.25	1136971.75		Not Found	Not Found	High	Not Found	Peak Found	Peak Found	High	0	0.001004	1.72	60.3
YSILSESSLGSLSGTDR		5.43E-07	0	1	1	6	Unigene146054_gan_3	0	1771.87085	0	2861240.75	5600403	4799985.5	3321180.25	4356838.5	1038531.5		High	High	High	High	High	High	High	0	1.20E-06	4.06	64.67
YSNPSSCYSGESQAVCEK	2xCarbamidomethyl [C7; C16]	4.47E-08	0	1	1	9	Unigene54102_gan_3	0	2052.82735	0	2766265.75	1626817.75	3270105	4543873.5	3336882.75	1982475.875		High	Peak Found	High	High	High	High	High	0	2.84E-09	4.07	34.33
YSQKEDKYEEEIK		0.000103185	0	1	4	5	Unigene153896_gan_3	2	1688.80137	0	1771419.313	2430695.625	2463144.813	1719191.938	1977277.5	216686.5156		High	High	High	Peak Found	High	Peak Found	High	0	0.0003306	2.12	26.79
YNEDLELEDAIHTAILTLK		0.00657086	0	1	3	3	Unigene153175_gan_3	0	2201.1336	0	143387.5313			281009.7188		952625.75		High	High	Not Found	High	Not Found	Peak Found	High	0	0.001322	2.19	84.66
VQLEAFPDKSADLVK		3.88E-05	0	1	1	7	Unigene54009_gan_3	1	1659.89521	0	461298.125	635542.4375	934493.5	578860.5	1030663.75			High	High	High	High	High	High	High	0	6.53E-06	3.07	52.49
YAASSYLSLTPAKWK		0.00180633	0	1	1	2	Unigene447_gan_3	1	1685.88973	0						585768.0313		Not Found	Not Found	Not Found	Not Found	Not Found	High	High	0	0.000417	1.69	60.38
WYEIEKIPVSFEK		0.000472737	0	1	2	2	Unigene11237_gan_3	1	1667.86794	0						1090064.5		Not Found	Not Found	Not Found	Not Found	Not Found	High	High	0	9.68E-05	2.13	66.08
VTDKLTPIHDR		0.00280836	0	1	1	11	Unigene22623_gan_3	1	1294.71138	0	360399.5156	1261473.438	634919.6719	681860.0625	258667.0313	2126156.375		High	High	High	High	High	High	High	0	0.0006755	2.16	25.51
VTFCGAVEEGR	1xCarbamidomethyl [C4]	0.000719723	0	1	1	1	Unigene141810_gan_3	0	1224.56775	0	176233.5469	605525.5	257165.1875	296932.1875	228881.2031	261430.7656		Peak Found	High	Peak Found	Peak Found	Peak Found	Peak Found	High	0	0.0001	2.05	40.85
VTFELTYEELLKR		1.41E-05	0	1	2	6	Unigene139_gan_3	1	1640.8894	0	816154.4688	376209.8125	1001319.688	281119.0313	413763.6719	1530268.875		High	Peak Found	High	Peak Found	Peak Found	High	High	0	2.10E-06	3.6	70.66
VTGEKLPECEAVCGKPK	2xCarbamidomethyl [C9; C13]	1.17E-05	0	1	4	18	Unigene54672_gan_3	1	1901.94594	0	937721.4531	2787481.766	881918.75	2976965.156	4589981.875	5096005.813		High	High	High	High	High	High	High	0	8.24E-07	2.99	29.49
VTGEKLPECEAVCGKPKNPVDQVQR	2xCarbamidomethyl [C9; C13]	0.00750284	0	1	4	3	Unigene54672_gan_3	2	2838.42367	0						623694.7344		Not Found	Not Found	Not Found	Not Found	Not Found	High	High	0	0.00197	2.25	36.04
VTGEVLDILSR		6.53E-05	0	1	2	1	Unigene78940_gan_3	0	1201.67868	0					541826.4375	401228.9688		Not Found	Not Found	Not Found	Not Found	High	Peak Found	High	0	9.98E-06	2.7	65.59
VTHETSAHEGQTEAPSIDEK		3.94E-07	0	1	1	9	Unigene19806_gan_3	0	2165.99455	0	423066.2734	831767.6563	629672.25	507667.3906	519392.3906	120471.1094		High	High	High	High	High	High	High	0	1.58E-08	4.15	23.86
VTHLSTLQVGSLNVK		5.52E-09	0	1	1	9	Unigene21547_gan_3	0	1595.91153	0	1260752.063	2125735.625	1949704.563	1358228.188	1452136.438	937765.1563		High	High	High	High	High	Peak Found	High	0	6.17E-09	3.61	50.04
VTIAGLAGK		0.00715307	0	1	1	5	Unigene2373_gan_3	0	829.51418	0	523361.0625	815258.125	588538.3125	625615.6875	503217.75			High	High	High	High	High	Not Found	High	0	0.001459	2.1	42.12
VTIAGLAGKDPVQCSR	1xCarbamidomethyl [C14]	7.48E-06	0	1	1	9	Unigene2373_gan_3	1	1671.88467	0	1121295.219	2185891.875	2317719.125	2402985.875	1676230.813	2274687.25		High	High	High	High	High	High	High	0	4.89E-07	3.21	45.92
VTIAQGGVLPNIQAVLLPK		0.000600627	0	1	1	1	Unigene80185_gan_3	0	1931.16881	0					477571.8125			Not Found	Not Found	Not Found	Not Found	High	Not Found	High	0	0.000119	2.16	80.87
VTLTPEEEAR		0.000924175	0	1	1	2	Unigene79_gan_3	0	1144.58444	0	1468145.875	2123053.75	2148647.5	2003743.125	1524596.375	1238787.625		High	High	Peak Found	Peak Found	Peak Found	Peak Found	High	0	0.0001713	2.3	32.98
VTSAHKGPDETLR		3.69E-05	0	1	1	4	Unigene12627_gan_3	1	1410.73357	0		729071.4063	357926.25	483778.5469		733735.625		Not Found	Peak Found	High	Peak Found	Not Found	High	High	0	5.99E-06	2.92	20.54
VTTFCDHMSNSK	1xCarbamidomethyl [C5]	0.00223444	0	1	1	6	Unigene23755_gan_3	0	1426.60896	0	391469.0938	229458.1406	184606.2031	218392.8906	921754.2813	293604.9219		High	Peak Found	High	High	Peak Found	High	High	0	0.0005256	1.63	28.72
VTVLGHVQR		0.00282333	0	1	3	5	Unigene152985_gan_3	0	1008.59489	0	368692.0313	672411.3125	422159.5	615889.1875	489114.9688	464025.9688		High	High	High	High	High	Peak Found	High	0	0.0006741	1.72	28.98
VTVSADPSVPNVVVTR		4.15E-06	0	1	1	10	Unigene21879_gan_3	0	1639.90136	0	2107093.75	4431139	3013806	2911794.5	2602043.75	2434984		High	High	High	High	High	High	High	0	3.05E-07	3.41	52.14
VTWAPPASIELTNFLVR		3.01E-09	0	1	1	11	Unigene53601_gan_3	0	1914.04836	0	3069474.75	5061630.625	3298861.438	3222484.188	2303662.75	1393330.344		High	High	High	Peak Found	High	High	High	0	1.14E-06	4.23	83.81
VVACTSAFLLWDPTK	1xCarbamidomethyl [C4]	2.63E-08	0	1	1	8	Unigene21584_gan_3	0	1707.87745	0	7144015	13212481.69	8892747.219	8938277	10444969.73	624845.6563		High	High	High	High	High	High	High	0	1.45E-06	3.58	78.38
VVACTSAFLLWDPTKVPPR	1xCarbamidomethyl [C4]	3.53E-10	0	1	1	145	Unigene21584_gan_3	1	2157.15251	0	5553354.781	9188543.438	13020922.77	11590543.63	9691077.938	5681256.031		High	High	High	High	High	High	High	0	1.02E-10	4.54	73.86
VVAGVANALAHK		7.44E-06	0	2	2	752	Unigene56228_gan_3; Unigene56229_gan_3	0	1149.67387	2	5139741389	5237543376	5145999206	5386258034	5180254656	4111081780	NotUnique	High	High	High	High	High	High	High	0	8.72E-07	4.01	34.62
VVAGVANALAHKYH		4.55E-08	0	2	2	150	Unigene56228_gan_3; Unigene56229_gan_3	1	1449.79611	0	239960912.1	431998661	387680860.6	315251606.6	262813441.9	3468802605	NotUnique	High	High	High	High	High	High	High	0	1.25E-07	4.85	39.24
VVCSCTTGYQLAEDQR	2xCarbamidomethyl [C3; C5]	8.84E-08	0	1	1	4	Unigene55591_gan_3	0	1886.83712	0	184117.9219	183917	197603.5938	184736.9375	139489.4063			High	High	High	Peak Found	High	Not Found	High	0	2.37E-07	3.12	40.21
VVDLMVHMASKE		0.000531444	0	1	2	6	Unigene2742_gan_3	1	1358.68067	0	125701.1641	405781.5	315501.75	174221.8594	171226.0938	284005.6563		Peak Found	High	High	Peak Found	High	High	High	0	7.20E-05	2.33	49
VTDATETTITISWR		1.01E-06	0	1	1	4	Unigene53601_gan_3	0	1593.81188	0	747173.6875	1380231.625	863197.75	1056813		338036.8438		High	High	Peak Found	High	Not Found	High	High	0	1.80E-06	4.03	60.83
VTASDPLDTLGSK		1.09E-05	0	1	1	16	Unigene54753_gan_3	0	1303.67399	0	5025102.5	6197496.5	4048890.25	4359706.5	6273385	5280828.5		High	High	High	High	High	High	High	0	2.39E-05	2.67	49.2
VTAQGPGLEPSGNIANK		0.00044824	0	1	1	2	Unigene85228_gan_3	0	1652.86022	0	486432.9688	675317.875	419980.1875	430059.625	141687.8906	168222.3281		Peak Found	High	High	Peak Found	Peak Found	Peak Found	High	0	5.79E-05	2.47	37.09
VSVVCQDNYILQDAEEIVCKDGR	2xCarbamidomethyl [C5; C19]	3.47E-10	0	1	1	1	Unigene55419_gan_3	1	2710.28109	0							NoQuanValues	Not Found	Not Found	Not Found	Not Found	Not Found	High	High	0	1.97E-11	5.38
VQNYIDWITK		0.00398847	0	1	1	4	Unigene53004_gan_3	0	1279.66811	0			303800.25	374324.5938	480276.0625			High	Not Found	High	High	High	Not Found	High	0	0.000991	2.87	66.93
VQPNEAVYTK		0.00619822	0	1	1	2	Unigene10495_gan_3	0	1148.59461	0	548444.4375	941311.9375	713352.8125	557556.375	405724.75	502037.625		Peak Found	High	Peak Found	High	Peak Found	Peak Found	High	0	0.001236	1.3	27.87
VQPVQVAEGSEPDSFWEALGGK		4.91E-09	0	1	1	4	Unigene54393_gan_3	0	2330.12992	0				600033.125	633169.1875	798547.0625		High	Not Found	High	High	Peak Found	High	High	0	1.96E-08	4.56	77.91
VQPYLDEFQSK		0.00182565	0	1	1	15	Unigene54931_gan_3	0	1353.66851	0	344453024	426679968	364439808	333306848	306176384	277315552		High	High	High	High	High	High	High	0	0.001584	2.2	51.96
VQQLLHICSEHFDSK	1xCarbamidomethyl [C8]	0.00852106	0	1	1	1	Unigene22699_gan_3	0	1840.90104	0							NoQuanValues	Not Found	High	Not Found	Not Found	Not Found	Not Found	High	0	0.001796	1.65
VQVDDDEFVHLR		3.47E-05	0	1	1	6	Unigene21546_gan_3	0	1471.71758	0	543732.0625	875147	1048219.875	768162.875	846545	122246		High	High	High	High	High	Peak Found	High	0	4.73E-06	3.48	51.33
VQVEYKGETK		0.00205221	0	1	2	12	Unigene131268_gan_3	1	1180.62083	0	993806.2813	2010484.5	978088.875	1099086.625	761273.5938	1000219.563		High	High	High	High	High	High	High	0	0.0003402	2.33	23.18
VQVLLGAHSLSQPEPSKR		2.39E-05	0	1	1	6	Unigene54005_gan_3	1	1946.08178	0	596001.0781	949436.0625	418781.4375		202714.5781			High	High	High	High	High	Not Found	High	0	8.04E-05	3.18	40.88
VQYTVCIWR	1xCarbamidomethyl [C6]	0.00534199	0	1	1	7	Unigene52944_gan_3	0	1224.61939	0	1712249.5	1923749.375	1457008.875	1104846.875	1899296.375	1319222.625		High	High	High	High	High	High	High	0	0.001217	1.73	59.75
VRDGNALVYYR		0.00223444	0	1	4	6	Unigene52981_gan_3	1	1325.69606	0	543039.8438	871367.5313	165222.8906	945546.75	737897.625	1102012.594		Peak Found	High	Peak Found	High	Peak Found	High	High	0	0.0005273	2.46	37.13
VSAALHTLVLK		1.38E-05	0	1	1	10	Unigene54549_gan_3	0	1151.71467	0	2749026.563	4117487.625	3187773	3208984.25	4386671	1805295.969		High	High	High	High	High	High	High	0	9.90E-05	3.15	44.66
VVEPGIVGGPGPVVRPCPGR	1xCarbamidomethyl [C17]	8.34E-05	0	1	2	15	Unigene54014_gan_3	0	1999.09058	0	37808083.38	30547055.13	61944175	10868351.56	10823617.59	24665089.69		High	High	High	High	High	High	High	0	3.47E-05	3.91	47.13
VSFELFADK		0.0016069	0	1	2	6	Unigene54602_gan_3	0	1055.54079	0	2567596.25	4378881.906	3096904.828	2506875	2309209.75	392517.3438		Peak Found	Peak Found	High	High	High	High	High	0	0.002136	1.9	65.22
VSGAVTYR		0.00396733	0	1	2	7	Unigene174419_gan_3	0	852.45739	0	5635882.5	2218135.75	3025857	8202093	9699951	115360.1563		High	High	High	High	High	High	High	0	0.0008695	1.77	24.69
VSHVSTGGGASLELLEGK		2.43E-10	0	1	1	10	Unigene56005_gan_3	0	1740.91265	0	1356632.375	2917433.875	2355357.625	2037282.063	1767665.5	130841.2031		High	High	High	High	High	Peak Found	High	0	2.87E-12	3.97	50.31
VSLLDDTVYECVVEK	1xCarbamidomethyl [C11]	2.15E-06	0	1	1	7	Unigene172913_gan_3	0	1768.86734	0	2658916.25	4806110.5	4412917	3233831.75	3559581.5	2631861.5		High	High	High	High	High	High	High	0	2.55E-07	3.85	70.59
VSQGQVEQCECAGGQIR	2xCarbamidomethyl [C9; C11]	3.44E-06	0	1	2	2	Unigene54001_gan_3	0	1905.85417	0							NoQuanValues	Not Found	High	High	Not Found	Not Found	Not Found	High	0	1.97E-07	2.42
VSSDNVADLHDK		2.77E-05	0	1	1	8	Unigene153104_gan_3	0	1299.61753	0	1097961.594	1250380.156	811956.7813	769009.9688		184158.9688		High	High	High	High	High	Peak Found	High	0	8.48E-06	2.15	26.03
VSTAVLSITAK		0.000199627	0	1	1	6	Unigene152253_gan_3	0	1089.6514	0	407405.375	688107.0625	510077.7813	493168.8125	369766.0938	378254.5313		High	High	High	High	High	High	High	0	0.0002571	2.44	46.85
VSVGGTKQELEIQEILFHPDYNINGK		1.28E-09	0	1	1	6	Unigene55670_gan_3	1	2928.51016	0		146028.5469				471978		Not Found	Peak Found	Not Found	Not Found	Not Found	High	High	0	8.18E-11	3.22	74.61
VSVQLDLNPAFLVQEK		3.12E-07	0	1	1	6	Unigene53408_gan_3	0	1799.99018	0	1271797.375	2616060.75	1034081.813	2528710.5	1401004.625	657579.5		High	Peak Found	High	High	High	High	High	0	6.81E-07	3.72	77.68
VSVQLDLNPAFLVQEKEQESHCICGNGR	2xCarbamidomethyl [C22; C24]	3.68E-10	0	1	1	2	Unigene53408_gan_3	1	3227.55721	0						1216768.5		Not Found	Not Found	Not Found	Not Found	Not Found	High	High	0	2.10E-11	3.2	66.81
VSVTVSGHTCQR	1xCarbamidomethyl [C10]	5.86E-06	0	1	2	11	Unigene53979_gan_3	0	1330.65321	0	5893671	7705646.25	5108703.5	5802424.625	4740024.25	3705397.75		High	High	High	High	High	High	High	0	1.73E-06	2.53	24.14
VSVVCQDNYILQDAEEIVCK	2xCarbamidomethyl [C5; C19]	3.64E-10	0	1	1	10	Unigene55419_gan_3	0	2382.13157	0	5330779.75	9950927.25	5234587.75	5514645.125	5639783			High	High	High	High	High	Not Found	High	0	7.70E-09	4.61	80.61
VSFELFADKVPK		1.68E-06	0	1	2	11	Unigene54602_gan_3	1	1379.75693	0	2223296.188	3351712.125	3574121.5	3460220.75	3220417.25	5050627.25		High	High	High	High	High	High	High	0	2.06E-07	3.43	62.69
YAASSYLSLTPAK		2.24E-06	0	1	1	30	Unigene447_gan_3	0	1371.71546	0	109646445.7	185731344	70152664	220561078.4	397523094.1	66993400		High	High	High	High	High	High	High	0	2.12E-06	3.46	54.79
VVESCQAEVNK	1xCarbamidomethyl [C5]	0.000165701	0	1	1	5	Unigene26019_gan_3	0	1262.60453	0	167841.0469		184560.9688	197228.2344	151628.375	112972.2734		High	High	High	High	Peak Found	High	High	0	0.0002321	1.82	22.21
VVFIFGPDKK		0.000172908	0	1	1	11	Unigene22992_gan_3	1	1149.66666	0							NoQuanValues	High	High	High	High	High	High	High	0	0.002657	1.91	53.69
WCTVSSHEASK	1xCarbamidomethyl [C2]	3.47E-05	0	1	1	19	Unigene56125_gan_3	0	1291.57356	0	129605716	109030672	99985180	78571496	78739166	113569048		High	High	High	High	High	High	High	0	6.16E-05	2.84	24.14
WDGQETTLVR		0.00441217	0	1	1	2	Unigene168176_gan_3	0	1204.59568	0	131649.125	162068.2813	209543.4219	101779.7813	205752.2188			Peak Found	Peak Found	High	Peak Found	High	Not Found	High	0	0.002104	1.57	43.27
WDGQTAICDDGAGYCPNPGIPIGTR	2xCarbamidomethyl [C8; C15]	2.73E-07	0	1	1	6	Unigene55670_gan_3	0	2691.19261	0	990342.875	1237624.875	513296.2813	1184090.125	1292563.875	1047945		High	Peak Found	High	High	High	High	High	0	3.09E-07	3.37	62.07
WEFCDIPR	1xCarbamidomethyl [C4]	0.00742367	0	1	2	11	Unigene53979_gan_3	0	1122.50369	0	3204572.25	4476438.5	2269023.5	2600299	3181669	2377502.5		Peak Found	High	High	High	High	High	High	0	0.004019	2.44	61.6
WEPCNIPSCESSPLTSEALDAPALVPPEQTPVVR	2xCarbamidomethyl [C4; C9]	0.00584664	0	1	2	1	Unigene53979_gan_3	0	3746.80404	0							NoQuanValues	Not Found	Not Found	Not Found	Not Found	Not Found	High	High	0	0.001504	1.25
WFYIASAFR		0.00398847	0	1	4	8	Unigene55160_gan_3	0	1160.58874	0	1093618.375	12911352	1263520.375	5064185	11574192	719094.5625		High	High	High	High	High	High	High	0	0.0007371	2.2	76.27
WGDAGAEYVVESTGVFTTMEK		1.06E-08	0	1	2	7	Unigene2742_gan_3	0	2277.03799	0	368641.2188		375865.75	752055.0313				High	High	Peak Found	High	High	Not Found	High	0	5.82E-10	4.19	78.92
WHEEVELYR		0.000407299	0	1	1	22	Unigene54931_gan_3	0	1260.60076	0	389567696.8	467259067.3	426906030.1	366540201.9	405087872	217689584		High	High	High	High	High	High	High	0	8.10E-05	2.76	43.74
WILTAAHTLYPK		0.000120406	0	1	2	18	Unigene56072_gan_3	0	1413.7889	0	598823.7813	850931.25	543725.0938	536106.25	836117.625			High	High	High	High	High	Not Found	High	0	0.0001292	2.2	58.59
WLLTQQQADGSFQDPCPVLHR	1xCarbamidomethyl [C16]	1.13E-11	0	1	1	10	Unigene52944_gan_3	0	2496.20885	0	2957807.25	7372712.531	3561633.5	4695578.672	4872339.5	5384756.813		High	High	High	High	High	High	High	0	1.31E-13	5.63	64.49
WLNENAVEK		0.00179675	0	1	1	2	Unigene54542_gan_3	0	1102.55275	0				448257.8125	732093.75			Not Found	Not Found	Not Found	High	High	Not Found	High	0	0.0005707	2.18	38.76
WLPSSSPVTGYR		0.000623418	0	1	1	12	Unigene53601_gan_3	0	1349.68483	0	1378432.25	2420629.75	2113694.5	2012019.625	1850491.25	1956612		High	High	High	High	High	High	High	0	0.0001101	2.19	52.44
WNTEDKVSHVSTGGGASLELLEGK		8.23E-09	0	1	1	10	Unigene56005_gan_3	1	2514.24707	0		421425.9688	703575.1719	423424.5	380924.5	1795682.375		High	High	High	High	High	High	High	0	5.17E-06	3.94	54.62
WPSDTFTCTVAHPASSTNIVK	1xCarbamidomethyl [C8]	8.39E-13	0	1	1	19	Unigene98236_gan_3	0	2319.10741	0	9291186.313	7550551.75	9913493.625	21876413.5	141765978	6746015		High	High	High	High	High	High	High	0	1.15E-06	3.65	56.08
WPSDTFTCTVAHPASSTNIVKK	1xCarbamidomethyl [C8]	7.34E-08	0	1	1	5	Unigene98236_gan_3	1	2447.20237	0				353789.625	2540145.813	456949.7188		Not Found	Not Found	Not Found	High	High	High	High	0	5.04E-09	3.18	49.94
WQQVPAHAR		0.0011433	0	1	1	18	Unigene55670_gan_3	0	1092.56974	0	4937296.125	8889743.75	4456476.75	5661015.5	6509972.5	4454323.375		High	High	High	High	High	High	High	0	0.007394	2.57	25.09
WSDTSPHKPK		0.000200693	0	1	2	6	Unigene53979_gan_3	0	1182.5902	0	2488237	2195749.375	2500708.125	2730881.125	2180792.25	2409452.75		High	High	Peak Found	High	Peak Found	Peak Found	High	0	6.66E-05	2.1	19.79
WSGPLSLQEVDERPQHALQVK		4.53E-07	0	1	1	12	Unigene53485_gan_3	0	2417.25718	0	4607606.25	6474180.5	5615965.5	5439148.75	5712852	4664031.25		High	High	High	High	High	High	High	0	1.46E-06	4.65	56.96
WSPVEDICTAKPR	1xCarbamidomethyl [C8]	3.79E-06	0	1	1	5	Unigene54585_gan_3	0	1558.76824	0	1535317	1700084.688	1334507.25	1311398.938	1207561.313			High	High	High	High	Peak Found	Not Found	High	0	2.21E-07	2.69	48.15
WSRPQAPITGYR		5.08E-05	0	1	1	8	Unigene56096_gan_3	0	1431.74916	0	2205462.75	4476782.125	2882431.75	2424795.188	1512636	1553125.375		High	High	High	High	High	Peak Found	High	0	6.71E-06	3.08	40.9
WSVDLPVCTPVTCPPPSIPK	2xCarbamidomethyl [C8; C13]	1.41E-05	0	1	1	18	Unigene55681_gan_3	0	2250.12972	0	1880570.25	2423682.063	1686243.625	1620268.813	2034474.188	252693.0938		High	High	High	High	High	Peak Found	High	0	1.15E-06	4.17	73.63
WVATGIVSWGIGCSR	1xCarbamidomethyl [C13]	0.000295972	0	1	1	1	Unigene56072_gan_3	0	1648.82642	0	275558.0938	354362.9063	192133.1563	246867	299806.125			Peak Found	Peak Found	Peak Found	Peak Found	High	Not Found	High	0	5.40E-05	2.04	74.63
WVPEITHHCPK	1xCarbamidomethyl [C9]	7.30E-05	0	1	1	3	Unigene153406_gan_3	0	1403.68887	0	238771.4531	399553.0938	286653.0313	326727.75	313152.9375	437834.8125		Peak Found	High	Peak Found	Peak Found	High	High	High	0	6.95E-06	2.98	32.35
WCTISDHEASK	1xCarbamidomethyl [C2]	0.000633449	0	1	2	7	Unigene54376_gan_3	0	1333.58413	0	1103625.5	1362282	1132285.375	1199595.75	1190629.75	995778.25		High	High	High	High	High	High	High	0	8.63E-05	2.53	29.47
WCHDNGVNYK	1xCarbamidomethyl [C2]	0.00407416	0	1	1	11	Unigene52937_gan_3	0	1292.54768	0	1697097.063	2464251.875	2229576.75	2031507.563	1625266.875	1759408.313		High	High	High	High	High	High	High	0	0.0007563	2.09	26.81
WCGTTPNYDADQK	1xCarbamidomethyl [C2]	1.76E-05	0	1	5	4	Unigene152158_gan_3	0	1555.64818	0	2730256.75	2935562.25	3076288	2833306	1743948.5	719043.3125		High	High	High	Peak Found	High	Peak Found	High	0	1.48E-06	2.96	35.59
WCAMGHHER	1xCarbamidomethyl [C2]	0.000104846	0	1	1	17	Unigene56125_gan_3	0	1183.48839	0	10739781	15687050	14334663.5	6735674	4338790.898	10253692.5		High	High	High	High	High	High	High	0	1.87E-05	3.02	22.38
VVFLNTQLHHLGPDAFGGLPR		6.85E-08	0	1	1	16	Unigene933_gan_3	0	2288.22985	0	1466103.438	1436459.938	1817232.938	1223066.375	2007743.422	383187		High	High	High	High	High	Peak Found	High	0	2.65E-09	4.64	66.83
VVGSELIQK		0.00396733	0	1	2	6	Unigene152551_gan_3	0	972.57242	2	556314.75	1049906.75	862658.9375	874412	640206.875	1144022.531		High	High	High	High	High	High	High	0	0.001575	1.42	37.29
VVLAYEPVWAIGTGK		9.70E-07	0	1	1	8	Unigene55814_gan_3	0	1602.88901	0	2206688.875	3549033.031	2712094.047	1966188.68	1966741.625	2164501.516		High	High	High	High	High	High	High	0	9.30E-06	3.6	74.62
VVLGDQDLK		0.00664097	0	1	1	2	Unigene3399_gan_3	0	986.55169	0	320230.125	450284.5	492038.9063	430652.125	485944.9688			Peak Found	Peak Found	Peak Found	High	High	Not Found	High	0	0.001752	1.05	38.63
VVIGMDVAASEFFR		0.00044824	0	1	6	1	Unigene54950_gan_3	0	1540.78283	0							NoQuanValues	Not Found	Not Found	Not Found	High	Not Found	Not Found	High	0	9.00E-05	2.1
VVLISPQSGYLFIQTDK		3.90E-07	0	1	1	16	Unigene54084_gan_3	0	1908.04769	0	9081308.5	16394444	7738118.25	8399450.25	8010108	3672573.125		High	High	High	High	High	High	High	0	3.26E-07	4.42	76.05
VVNNSPEPQNVVFDVQIPK		5.27E-06	0	1	1	11	Unigene52962_gan_3	0	2123.11314	0	1812335.375	1718587.563	1728585.063	1295295.75	1311043.344	2235284.875		High	High	High	High	High	High	High	0	3.76E-07	3.08	67.52
VVNVSSVVSLR		0.00431939	0	1	4	10	Unigene56209_gan_3	0	1158.6841	0	269755.2188	799995.5	471933.8125	629367.25	605418.4375	524987.1875		High	High	High	High	High	High	High	0	0.001822	2.06	55.64
VVSSSIVDKYIGESAR		0.000763099	0	1	2	1	Unigene79358_gan_3	1	1709.90684	0						184038.0625		Not Found	Not Found	Not Found	Not Found	Not Found	High	High	0	0.0001631	1.9	54.13
VVVEEVQVVELK		0.000462781	0	1	2	3	Unigene109998_gan_3	0	1369.79371	0	224522.0781	429792.5	181096.4531	123552.2656	125779.4609			High	High	High	Peak Found	Peak Found	Not Found	High	0	6.00E-05	1.52	57.51
VVVHPLVLLSVVDHFNR		5.61E-09	0	1	1	11	Unigene157191_gan_3	0	1943.12253	0	685391.6563	798455.5625	773896.5938	768612.7813	597206.375	624416.9063		High	High	High	High	High	High	High	0	9.90E-09	4.16	78.46
VVETDPSPYCIVAPDTVIHCEGEPIKR	2xCarbamidomethyl [C10; C20]	9.52E-08	0	1	1	7	Unigene153016_gan_3	1	3081.50198	0	523953.5781	627271	560911.0313	516309.7344	702315.0938			High	Peak Found	High	High	High	Not Found	High	0	0.0001385	3.15	58.03
VVYTCDEGYQLLGR	1xCarbamidomethyl [C5]	5.76E-07	0	1	1	10	Unigene55662_gan_3	0	1672.79993	0	8291873.531	11384808.97	7419401.844	7661978.609	6661742.766	5271984.172		High	High	High	High	High	High	High	0	2.41E-06	3.87	57.91
VYCDMTTESGGWTVIQNR	1xCarbamidomethyl [C3]	7.63E-10	0	1	1	10	Unigene55622_gan_3	0	2116.94265	0	5440193.5	10595877.5	3933560	6490090.5	6929283.5	4458757.125		High	High	High	High	High	High	High	0	4.29E-11	4.2	59.37
VYCGHEYTINNLK	1xCarbamidomethyl [C3]	1.87E-05	0	1	2	4	Unigene21547_gan_3	0	1610.76315	0	444418.7656	1803246.688	1431924.313	782647.5938				Peak Found	High	High	High	Not Found	Not Found	High	0	1.42E-06	3.41	39.2
VYDYYETDEFAIAEYNAPCSK	1xCarbamidomethyl [C19]	7.63E-10	0	1	1	12	Unigene53408_gan_3	0	2548.08606	0	4911063.5	8542584.75	4968930.5	4583462	5607262.75	3887304.875		High	High	High	High	High	High	High	0	9.80E-11	4.46	68.31
VYEFLDKLDVVR		0.000390324	0	1	2	5	Unigene154095_gan_3	1	1495.81551	0	2054278.797	1092241.109	1298898.688	1737054.594	1697473.375	1303328.75		Peak Found	Peak Found	High	High	Peak Found	High	High	0	0.0004106	2.18	68.31
VYIASSSGSTAIK		0.000198568	0	1	1	6	Unigene78851_gan_3	0	1283.68416	0	696068.5	1311477.375	996206.0625	850237.5	840145.25	2149710.75		High	High	High	High	High	High	High	0	3.07E-05	2.47	34.06
VYLIQGTQVYIFLAK		2.08E-07	0	1	1	7	Unigene53459_gan_3	0	1756.00437	0	1686769	4236883.5	1088340.875	2717188.75	1993712.125			High	High	High	High	High	Not Found	High	0	1.45E-08	3.32	80.67
VYSLNDDLKPAK		0.000300735	0	1	1	7	Unigene30346_gan_3	0	1362.72636	0	650684.0938	1250009.875	554401.3125	355838.0625	736734.1563			High	High	High	High	High	Not Found	High	0	5.52E-05	2.19	39.22
VYSTSVTGSR		0.00129208	0	1	1	5	Unigene23656_gan_3	0	1056.53201	0	369265.1563	723470.8125	416245.2188	418870.0625	224416.9219	291861.625		High	High	High	High	High	Peak Found	High	0	0.005707	1.7	25.66
VYSYYNLDENCVR	1xCarbamidomethyl [C11]	6.02E-06	0	1	1	14	Unigene56344_gan_3	0	1694.7479	0	18014287.13	22409574	17206413.19	16783441.94	17778279.44	13576164.97		High	High	High	High	High	High	High	0	3.79E-07	3.56	51.86
WAEYHADIYDK		0.00356727	0	1	1	3	Unigene22597_gan_3	0	1410.63246	0		521567.1563	283048.75	513518.5156	275554.5938			Not Found	High	Peak Found	High	Peak Found	Not Found	High	0	0.0008745	1.81	42.95
WALSQSNPSALR		0.000130412	0	1	1	6	Unigene152037_gan_3	0	1329.69097	0	2368577.75	3597143.75	2856174.25	2778954.25	2556178.25	2432385.75		High	High	High	High	High	High	High	0	2.75E-05	3.02	50.5
VWTSGQVEEYDLDGDDINSR		1.64E-10	0	1	1	31	Unigene143148_gan_3	0	2298.01567	0	2835715.031	5263716.906	3344537.719	2050144.563	2509972.375	1732492.609		High	High	High	High	High	High	High	0	9.05E-10	4.01	58.19
QVLLAGAPTHDEVSK		6.43E-05	0	1	1	2	Unigene131137_gan_3	0	1564.83295	0	474750.875	829909.625	667351.7188	1037532.719	715243.2813			Peak Found	Peak Found	Peak Found	Peak Found	High	Not Found	High	0	9.83E-06	3.16	37.19
TTQFSCNLGEKFEETTADGR	1xCarbamidomethyl [C6]	2.28E-05	0	1	1	4	Unigene2816_gan_3	1	2291.02447	0	708346.125	982627.9375	1098843.125		820623.75	748605.875		High	Peak Found	High	High	Peak Found	High	High	0	1.99E-06	3.69	52.53
TTPPQLDTDGTYFLYTK		1.04E-05	0	1	1	37	Unigene133978_gan_3	0	1960.95385	0	3977478.75	3571783.063	4035578.656	10048598.09	64037346.69	3688574.781		High	High	High	High	High	High	High	0	1.05E-05	2.84	65.87
SLADELALVDVLEDK		2.09E-08	0	1	1	4	Unigene2323_gan_3	0	1629.85816	0	815749.5625	1504468.625		605477.75	715837.25			High	High	Not Found	High	High	Not Found	High	0	2.05E-08	4.08	83.44
SLADELALVDVLEDKLK		2.04E-05	0	1	1	4	Unigene2323_gan_3	1	1871.03719	0		285379.1406	37788.59766	237652.2891	48669.73828			Not Found	High	Peak Found	High	High	Not Found	High	0	1.57E-06	3.6	84.21
SLAECCDSEDATGCMNAQGPQLKK	3xCarbamidomethyl [C5; C6; C14]	8.35E-07	0	1	1	2	Unigene55728_gan_3	1	2670.12625	0		152632.9219	318603.6563			1336394.875		Not Found	Peak Found	High	High	Not Found	Peak Found	High	0	4.61E-08	2.79	38.41
SLAELSSHLDR		1.76E-05	0	1	1	12	Unigene54524_gan_3	0	1227.63279	0	5016202.125	8310842.5	8633514	5976957.75	6149734.875	3293585.813		High	High	High	High	High	High	High	0	1.48E-06	2.96	43.63
SLAPTAAAKR		0.00685581	0	1	1	1	Unigene52962_gan_3	1	985.5789	0						347058.2813		Not Found	Not Found	Not Found	Not Found	Not Found	High	High	0	0.001794	1.8	21.42
SLAPYAQDIQEK		0.000443495	0	1	1	3	Unigene54524_gan_3	0	1362.68997	0	1594314	2433515.25	1005916.813		2107549			High	High	Peak Found	Not Found	High	Not Found	High	0	0.0003445	2.96	43.99
SIAQYWLGCSAPGHQ	1xCarbamidomethyl [C9]	3.15E-05	0	1	1	9	Unigene54737_gan_3	0	1674.7693	0	2918616.625	2685160.219	2922752.844	2719989.031	2323128.844	1931707.969		High	High	High	High	High	High	High	0	2.61E-06	3.34	64.97
SLASYGLKDGDVVILR		8.32E-06	0	1	1	3	Unigene135154_gan_3	1	1705.94831	0						759916.1875		Not Found	Not Found	Not Found	Not Found	Not Found	High	High	0	1.18E-06	3.66	60.31
SLDGAAAVDSDR		0.000727422	0	1	7	14	Unigene141675_gan_3	0	1176.54912	0	3109734.375	4303390.125	3402604.813	2387676.406	3429018.25	418685.375		High	High	High	High	High	High	High	0	0.0002707	2.7	30.31
SLDLSTDPDLAAEK		4.45E-05	0	1	1	6	Unigene55349_gan_3	0	1474.72714	0	820791.5625	1216154	710319.3125	964525	1410292.25	729602.9375		High	High	High	High	High	High	High	0	2.35E-05	3.15	50.95
SLDLSTDPDLAAEKINR		2.13E-06	0	1	1	1	Unigene55349_gan_3	1	1857.95525	0						277668.3125		Not Found	Not Found	Not Found	Not Found	Not Found	High	High	0	2.68E-07	3.39	52.19
SIEIFGQYNGQK		0.000358467	0	1	3	7	Unigene52981_gan_3	0	1383.69031	0	1968892.25	3555977.25	1545066.375	3146723.25	3764936.25	1823902.25		High	High	High	High	High	Peak Found	High	0	0.0009534	2.84	54.99
SLFTDLVVEK		0.00107833	0	1	1	18	Unigene54467_gan_3	0	1150.63542	0	7865037.5	9129915	8495859	8832206	9993250	2027997.5		High	High	High	High	High	High	High	0	0.001711	2.51	70.47
SLFTDLVVEKDLFHCVSFIVPR	1xCarbamidomethyl [C15]	8.52E-11	0	1	1	4	Unigene54467_gan_3	1	2621.37961	0						1839377.563		Not Found	Not Found	Not Found	Not Found	Not Found	High	High	0	1.25E-11	5.52	84.19
SLGFCDTNSK	1xCarbamidomethyl [C5]	0.00722937	0	1	1	4	Unigene56127_gan_3	0	1128.499	0	624800	708087.0625	455426.625	585950.75	1236911.625	288039.75		High	High	Peak Found	High	High	Peak Found	High	0	0.002626	2.62	34.73
SLGLHSCSADGPGLYLIHGSDLYCYSDAEELSTAK	2xCarbamidomethyl [C7; C24]	1.51E-20	0	1	1	24	Unigene53459_gan_3	0	3786.72618	0	10955172	22761489	16171630	20257197.5	23734458	27730459		High	High	High	High	High	High	High	0	6.57E-20	7.61	70.07
SLHTLFGDK		0.00506568	0	1	1	29	Unigene54746_gan_3	0	1017.53637	0	485256912.4	403978898.4	457815539.6	381902556.1	434040959.3	139840784		High	High	High	High	High	High	High	0	0.001653	2.42	41.79
SLHTLFGDKLCTVASLR	1xCarbamidomethyl [C11]	3.39E-09	0	1	1	62	Unigene54746_gan_3	1	1918.02149	0	70182540	115661156.9	102508765.7	86618912	78067636	721516179.8		High	High	High	High	High	High	High	0	2.81E-07	5.12	62.85
SLHTLFGDKLCTVASLREK	1xCarbamidomethyl [C11]	1.16E-06	0	1	1	6	Unigene54746_gan_3	2	2175.15905	0						14293074.44		Not Found	Not Found	Not Found	Not Found	Not Found	High	High	0	3.41E-07	4.7	57.2
SLLAPYEQRPWAQTNWILVR		0.00472768	0	1	4	1	Unigene10866_gan_3	0	2441.30882	0							NoQuanValues	Not Found	Not Found	Not Found	Not Found	High	Not Found	High	0	0.001199	2.54
SLLEGVVNGIEVYSTK		6.29E-08	0	1	3	5	Unigene139_gan_3	0	1707.91634	0	1628377.375		953133.1875	649194.9375	843295.875	1583443.375		High	High	High	Peak Found	High	High	High	0	3.91E-08	4.66	79.41
SLLGKDVLFLKDCVGQEVEK	1xCarbamidomethyl [C13]	1.33E-07	0	1	1	1	Unigene56005_gan_3	2	2277.21589	0						769399.4375		Not Found	Not Found	Not Found	Not Found	Not Found	High	High	0	1.30E-08	3.08	69.98
SILGTLTVEQIYQDR		0.00700287	0	1	1	1	Unigene934_gan_3	0	1735.92249	0			187692.2031					Not Found	Not Found	High	Not Found	Not Found	Not Found	High	0	0.001364	1.34	74.43
SIAAATSALVK		0.00289938	0	1	2	2	Unigene131511_gan_3	0	1031.60954	0	420942.7188			623105.75				High	Not Found	Not Found	High	Not Found	Not Found	High	0	0.0007566	2.58	45.02
SKVFQLFSSPLGKDLLFK		9.90E-10	0	1	1	3	Unigene56125_gan_3	2	2054.16847	0						6355006.125		Not Found	Not Found	Not Found	Not Found	Not Found	High	High	0	6.16E-11	4.52	78.1
SKVFQLFSSPLGK		1.37E-06	0	1	1	16	Unigene56125_gan_3	1	1437.81003	0	2340613.75	4048881.625	3252379.813	4487727.25	2324034.25	36594467		High	High	High	High	High	High	High	0	0.0001691	3.56	64.44
SKLTFSCLGGSDNFK	1xCarbamidomethyl [C7]	0.00856635	0	1	1	1	Unigene154235_gan_3	1	1660.79993	0							NoQuanValues	Not Found	High	Not Found	Not Found	Not Found	Not Found	High	0	0.001801	0.94
SFYPEEVSSMVLTK		0.00465293	0	1	2	4	Unigene131268_gan_3	0	1616.78764	0	342038.1563	574184.75	324984.875	377798.0625	403394.0313			High	Peak Found	Peak Found	High	High	High	High	0	0.001146	1.82	69.76
SFYYSCDSNFVTPSQNPWEYITCTHK	2xCarbamidomethyl [C6; C23]	7.11E-08	0	1	1	5	Unigene54613_gan_3	0	3231.38226	0	867238.125	1397907.375	922159	1060252.625	953611.6875	719271.25		High	High	Peak Found	High	High	High	High	0	3.20E-07	3.73	76.7
SGALLACGIVNSGVR	1xCarbamidomethyl [C7]	4.38E-05	0	1	1	6	Unigene21901_gan_3	0	1473.78422	0	524291.75	905322.625	680087.875	801192.625		505004.125		High	High	High	High	High	High	High	0	3.27E-05	2.53	55.72
SGEYSCIFLPELAGR	1xCarbamidomethyl [C6]	7.51E-07	0	1	1	14	Unigene53395_gan_3	0	1698.81558	0	8778615.969	13192620.56	9698252.781	7330252.516	9422632.438	5871676.75		High	High	High	High	High	High	High	0	8.19E-08	3.15	74.61
SGFSLDNGELR		0.00270577	0	1	1	4	Unigene154268_gan_3	0	1194.57494	0	542952.25	864380.25	736164.8125	630181	634028.0625	815362.375		Peak Found	High	Peak Found	High	High	High	High	0.0003449	0.01199	2.33	51.5
SGGASHSELIHNLR		1.34E-06	0	1	2	12	Unigene10596_gan_3	0	1477.75061	0	1803580.25	2661145.125	1254211.313	1350739.469	1281168.531	531115.2656		High	High	Peak Found	High	High	High	High	0	4.28E-06	2.99	29.19
SGGASHSELIHNLRK		0.00366334	0	1	2	5	Unigene10596_gan_3	1	1605.84558	0	195860.4531	460170.375	448610.5313	341756.9063	195413.875	743543.875		High	Peak Found	High	High	High	High	High	0	0.0009023	2.49	25.14
SGLECQAWNSQTPHAHGYIPSK	1xCarbamidomethyl [C5]	1.25E-06	0	1	2	6	Unigene53979_gan_3	0	2468.14117	0	1270512.188	1712427.688	1267498.75	1340089.688	1010653.813			High	High	High	High	High	Not Found	High	0	2.17E-07	3.75	43.19
SGISQGHTVYVVHDGFEGLAK		0.000959238	0	1	2	1	Unigene151927_gan_3	0	2201.09856	0							NoQuanValues	Not Found	Not Found	Not Found	Not Found	Not Found	High	High	0	0.0002088	2.48
SGIWTSVDDIGSK		0.000263272	0	1	1	1	Unigene53395_gan_3	0	1364.66924	0	253895.375	344597.4688	414971.2188	388654.5625	422287.2813	182939.6406		Peak Found	Peak Found	Peak Found	Peak Found	Peak Found	High	High	0	5.12E-05	2.02	59.79
SGPFGQIFRPDNFVFGQSGAGNNWAK		2.32E-12	0	1	2	3	Unigene19790_gan_3	0	2798.34337	0	628614.5625	560293.625	566578.75	676428.125		654515.875		High	Peak Found	Peak Found	High	Not Found	High	High	0	6.33E-12	5.33	78.54
SLLNGDIGECTDHAHMDVQLR	1xCarbamidomethyl [C10]	1.45E-07	0	1	1	12	Unigene53417_gan_3	0	2381.09725	0	717828.0938	762871.1875	616285.25	728716.0313	505867.0781	491676.0469		High	Peak Found	High	High	High	High	High	0	8.96E-06	3.52	55.31
SGPGIEDSACIPWAYYSTVDQVK	1xCarbamidomethyl [C10]	1.13E-08	0	1	4	14	Unigene53765_gan_3	0	2543.17588	0	2134856.25	3133343.438	1936234.625	2033062.25	2095121.313	1060019.656		High	High	High	High	High	High	High	0	5.63E-10	3.83	76.36
SGVCIPNK	1xCarbamidomethyl [C4]	0.00347372	0	1	4	7	Unigene54064_gan_3	0	874.44511	0	2369058.75	3279233	1874916.75	2269571.75	2003281.5	625052.5625		High	Peak Found	High	High	High	High	High	0	0.004876	2.07	28.56
SGVLDEPTIATILK		0.00244581	0	1	1	4	Unigene58376_gan_3	0	1456.82574	0	169841.6406	302476.8438	205759.4375	173147.9219	178361.4219			High	High	High	Peak Found	High	Not Found	High	0	0.0004167	2.37	73.15
SGYPDIGFPLFPLSK		0.0010726	0	1	1	4	Unigene166639_gan_3	0	1637.85737	0	260561.8125	818661.125	441231.0938		226236.375	211927.9375		High	High	High	Not Found	Peak Found	High	High	0	0.0005617	2.59	82.74
SHELHLNNHQIQGLEEELQFSLGSK		3.77E-11	0	1	1	4	Unigene52944_gan_3	0	2887.43331	0	326213.125	995397.5		262342.2188				High	High	Not Found	High	Not Found	Not Found	High	0	3.28E-13	5.19	70.34
SHKSPVGVQPILNEHTFCAGLSK	1xCarbamidomethyl [C18]	1.44E-07	0	1	4	3	Unigene54672_gan_3	1	2506.2871	0						3941528.625		Not Found	Not Found	Not Found	Not Found	Not Found	High	High	0	1.42E-08	3.58	49.54
SKDKNQVVVAAGR		0.000123653	0	1	1	1	Unigene131257_gan_3	2	1371.77029	0							NoQuanValues	Not Found	Not Found	Not Found	Not Found	Not Found	High	High	0	2.24E-05	2.17
SKEGLKPIQLGR		1.09E-05	0	1	1	11	Unigene53885_gan_3	1	1325.78996	0	1624303.063					1440081.5		High	High	High	High	High	High	High	0	2.26E-05	3.83	31.56
SKFDNLYGCR	1xCarbamidomethyl [C9]	0.00134109	0	1	1	2	Unigene54542_gan_3	1	1259.58373	0	159173.4375		400441.5938	662479.6875	567961.625	671032.8125		High	Not Found	Peak Found	Peak Found	Peak Found	High	High	0	0.0003017	1.85	35.87
SKFVESDADEELLFNIPFTGNVK		2.40E-06	0	1	2	1	Unigene31124_gan_3	1	2599.29262	0							NoQuanValues	Not Found	Not Found	Not Found	Not Found	Not Found	High	High	0	3.03E-07	3.44
SKLLSTLCSADVCQCAEGK	3xCarbamidomethyl [C8; C13; C15]	2.51E-05	0	1	1	3	Unigene52944_gan_3	1	2126.98789	0						459385.5938		Not Found	Not Found	Not Found	Not Found	Not Found	High	High	0	3.93E-06	3.3	49.48
SKIQKLESDVSAQIEYCR	1xCarbamidomethyl [C17]	1.42E-05	0	1	1	1	Unigene55622_gan_3	2	2154.08594	0						779932.375		Not Found	Not Found	Not Found	Not Found	Not Found	High	High	0	2.11E-06	4.29	53.49
SGSLLNNAIK		0.00122515	0	1	1	3	Unigene54009_gan_3	0	1016.57348	0	3024427.25	4485555	4135969.25	3672110.25	3456712.75	2275748.5		Peak Found	High	Peak Found	High	Peak Found	High	High	0	0.0003511	2.52	42.19
SFVTIQAAFGATVVEK		2.32E-06	0	1	1	18	Unigene54084_gan_3	0	1667.9003	0	3440124.563	4296307.563	2922777.031	3097751.75	3042365.688	1511143.906		High	High	High	High	High	High	High	0	4.09E-07	3.68	73.07
SLLSNLEEAK		0.00420614	0	1	1	6	Unigene54069_gan_3	0	1103.59428	0	652543.625	836873.5	749929.5625	1270541.75	1125669.5	561266.8125		High	High	High	High	High	High	High	0	0.0007885	2.17	59.86
SLLTDFTDVVVK		0.000121048	0	1	1	6	Unigene53429_gan_3	0	1336.73586	0	4107113	6574403	4583860	5211680.5	5422449.5	4016513.5		High	High	High	High	High	High	High	0	2.14E-05	2.34	80.91
SLVQGELVTASK		0.000509297	0	1	1	6	Unigene1539_gan_3	0	1231.68924	0	1904234.375	4121617.25	2389059.5	1851982.625	1725064.625			High	High	Peak Found	High	High	High	High	0	9.93E-05	2.11	43.6
SLVSGLWGK		0.00534199	0	2	2	51	Unigene56228_gan_3; Unigene56229_gan_3	0	946.53564	0	1370825925	1632084057	1562390391	1453159486	1451420878	1391287555	NotUnique	High	High	High	High	High	High	High	0	0.001946	2.36	62.29
SLVSGLWGKVK		0.00128523	0	2	2	7	Unigene56228_gan_3; Unigene56229_gan_3	1	1173.69902	0	507330.0313	757169.1875	470907.9063	309328.3438	523857.25	712310.375	NotUnique	High	High	High	Peak Found	High	High	High	0.001153	0.04413	2.17	58.99
SLVSGLWGKVKVDEVGGEALGR		2.29E-10	0	2	2	10	Unigene56228_gan_3; Unigene56229_gan_3	2	2256.23466	0	338559.7188	606533.125	406800.25	434294.4375	448505.875	1065268.25	NotUnique	High	High	High	High	High	High	High	0	7.07E-07	3.79	68.08
SIYGEKFDDENFILK		2.26E-10	0	1	2	9	Unigene54602_gan_3	1	1817.89561	0	1638634.25	2437235.688	2683527.375	1865690.313	1896794.5	6769523.75		High	High	High	High	High	High	High	0	2.00E-10	3.98	62.37
SMSVNLGQTAR		0.00129897	0	1	1	6	Unigene97199_gan_3	0	1163.58373	0	3846526	6851082	2716269	6022807.5	5084485	4736641		High	High	High	Peak Found	High	High	High	0	0.0008199	2.45	37.98
SNFGYNIPLK		0.00856635	0	1	2	5	Unigene79547_gan_3	0	1152.60479	0	972066.875	1715538.375	1489251.5	1381399.75	1336447.625	594891.4375		High	High	High	High	High	Peak Found	High	0	0.001801	1.52	55.44
SNTLNVIFQTDQTGQK		9.31E-06	0	1	1	5	Unigene53969_gan_3	0	1793.90282	0	386825.25	504431.0938	303405.9688	412006.5938	555756.5625	258999.3438		Peak Found	High	High	High	High	High	High	0	1.13E-06	3.2	58.48
SNTVAGLHTEK		0.00689229	0	1	1	9	Unigene56301_gan_3	0	1156.59568	0	1256170.094	158526.5625	353187.75	619674.7031	574554.6875	372926.7422		High	High	High	High	High	Peak Found	High	0.0003839	0.01003	2.16	22.71
SNTVAGLHTEKNTLELSHGVLVR		0.00722937	0	1	1	2	Unigene56301_gan_3	1	2475.33141	0						353841.1719		Not Found	Not Found	Not Found	Not Found	Not Found	High	High	0.0009288	0.02557	1.61	46.8
SNVSDAVAQSTR		0.00042728	0	1	1	6	Unigene55814_gan_3	0	1234.60222	0	2677519	4444866.5	3174986.5	2722472.75	2106786.25	2374778.75		High	High	High	High	High	High	High	0	5.60E-05	3.12	29.39
SNYNFEKPFLWLAR		2.84E-06	0	1	1	16	Unigene55257_gan_3	0	1784.91187	0	2543775.875	3965063.875	3487719.875	4158845.25	2778481.75	2646607		High	High	High	High	High	High	High	0	1.65E-05	3.61	75.93
SPAQILLR		0.00416168	0	1	1	7	Unigene21676_gan_3	0	897.55163	0	442350.1563	612156.1875	666644.125	440035.75	422527.4375	541346.5		High	Peak Found	High	High	High	High	High	0	0.0009215	1.97	47.26
SPGSPAGEGTSSPPK		0.000178519	0	1	1	4	Unigene1539_gan_3	0	1355.64375	0	353132.6563	607738.625	619569.8125	446114.1875	420926	76452.84375		High	High	High	Peak Found	High	Peak Found	High	0	9.52E-05	2.71	21.79
SPIAEAVFR		0.00291483	0	2	2	7	Unigene21893_gan_3; Unigene21892_gan_3	0	989.54146	0	21874042	60831296	24771130	49809324	16211170	132398264	NotUnique	High	High	High	Peak Found	High	High	High	0.0002433	0.004028	2.52	51.51
SPQELLCGASLISDR	1xCarbamidomethyl [C7]	0.00722937	0	1	2	1	Unigene55951_gan_3	0	1645.8214	0	719169.6875	643507.5	884509.3125	751939.5625	824547.25	293086.1875		Peak Found	Peak Found	Peak Found	Peak Found	Peak Found	High	High	0	0.001892	1.44	65.07
SPRPTSAPAIAQSEDTEVSK		9.58E-08	0	1	8	15	Unigene141675_gan_3	0	2071.0302	0	4065961.25	6530017.313	5793948.563	4276959.063	4533929.438	784876.3906		High	High	High	High	High	High	High	0	6.78E-09	4.48	33.3
SPSNEEIMFLTIQVK		1.62E-06	0	1	1	6	Unigene54467_gan_3	0	1735.8935	0	341303.4688	743338.5	229953.7969	584372.875	496424.9063	354449.7813		High	High	High	High	High	High	High	0	1.91E-07	3.47	76.38
SPTTVDSLLVVTLAR		0.000158794	0	1	2	1	Unigene142770_gan_3	0	1571.9003	0							NoQuanValues	Not Found	Not Found	High	Not Found	Not Found	Not Found	High	0	1.82E-05	2.49
SPVGVQPILNEHTFCAGLSK	1xCarbamidomethyl [C15]	1.20E-08	0	1	4	14	Unigene54672_gan_3	0	2154.1012	0	4441780.313	13658773.13	3313812.781	12369798.13	24899690.75	4869638.688		High	High	High	High	High	High	High	0	3.32E-06	4.29	59.89
SPYLYPLYGLGELPQGFAR		1.51E-07	0	2	4	12	Unigene55540_gan_3; Unigene55543_gan_3	0	2141.1066	0	1344546.063	2380991.25	1832055.688	1902741	1399261.188	1520067.063	NotUnique	High	High	High	High	High	High	High	0	3.72E-08	3.69	82.33
SQELCGNEVPR	1xCarbamidomethyl [C5]	6.26E-05	0	1	1	5	Unigene54009_gan_3	0	1288.59503	0	5130282	2907667	4180087.75	3964197.75	5380992	687443.375		High	High	Peak Found	High	High	High	High	0	0.0003466	3.04	31.56
SQFPESWLWTIENLNEPEKNGISTK		2.90E-07	0	1	1	6	Unigene56344_gan_3	1	2947.44723	0	93823.26563	1144852.031	144044.5781	1194989.938	803562.3438	2240898		Peak Found	High	Peak Found	Peak Found	High	High	High	0	3.03E-08	3.5	81.71
SLVIDEGEDDLGR		4.52E-05	0	1	2	2	Unigene115498_gan_3	0	1417.68053	0							NoQuanValues	High	Not Found	Not Found	High	Not Found	Not Found	High	0	7.31E-06	3.05
SLVEASCSGVSVLSLCEK	2xCarbamidomethyl [C7; C16]	5.33E-08	0	1	1	3	Unigene23690_gan_3	0	1924.93544	0	808518.1875		1071803.625	809350.25	784532.125	914149.8125		High	Not Found	High	Peak Found	High	Peak Found	High	0	3.17E-09	3.62	63.31
SLVDLQLTNNK		0.00196675	0	1	1	2	Unigene126802_gan_3	0	1244.68449	0		499286.8125	259844.4531	205119.0938	189104.9688	223330.9531		Not Found	High	High	Peak Found	Peak Found	Peak Found	High	0	0.0003194	2.02	54.52
SLVCNGDSDCEEDSADEDRCENSESR	3xCarbamidomethyl [C4; C10; C20]	2.76E-08	0	1	1	6	Unigene22692_gan_3	1	3035.11674	0	731471.8125	1160009.75	926469.125	879348.1875	716842.125	850825.6875		High	High	High	High	High	High	High	0	2.20E-09	3.7	29.75
SLLVEPEGLEK		0.000179471	0	1	1	10	Unigene53408_gan_3	0	1213.66744	0	6774145.5	11175468	8034327	8714511	8535817	2515491.25		High	High	High	High	High	High	High	0	0.0008201	2.68	53.6
SLLVEPEGLEKEATFNSLLCPSGAEVSER	1xCarbamidomethyl [C20]	2.32E-08	0	1	1	2	Unigene53408_gan_3	1	3161.56708	0			139819.043			7283283.5		Not Found	Not Found	Peak Found	Not Found	Not Found	High	High	0	1.94E-09	5.09	76.77
SLMPYFLLTQAVR		0.00766372	0	1	2	1	Unigene154095_gan_3	0	1538.83995	0							NoQuanValues	Not Found	Not Found	Not Found	Not Found	Not Found	High	High	0	0.002022	1.64
SLNNEAFTSLLPK		0.000194386	0	1	2	8	Unigene79894_gan_3	0	1433.76347	0	532590.375	442079	575420.8125	496885.5313	612415.625	672932		High	High	High	High	High	High	High	0	3.37E-05	2.57	70
SINPDEAVAYGAAVQAAILSGDK		1.55E-07	0	1	1	6	Unigene23556_gan_3	0	2260.14557	0	219039.8438	881031.75		372872.1875	420416.9063			High	High	Not Found	High	High	Not Found	High	0	2.38E-08	4.52	82
SLNQLGTPQDSPELR		0.000949086	0	1	1	2	Unigene13081_gan_3	0	1654.83949	0	199368.1563	282317.0625	260394.3594	224981.7656	234422.9531	234017.0469		Peak Found	Peak Found	Peak Found	High	Peak Found	High	High	0	0.0041	1.91	47
SLPFAQNLQDNLSGLK		1.07E-05	0	1	1	5	Unigene55116_gan_3	0	1744.92282	0	518833.5625	417747.75	395035.75	414172.4375	524837.3125			High	High	Peak Found	High	High	Not Found	High	0	1.33E-06	2.3	73.71
SLPHENKPVALSSYQTNK		2.16E-05	0	1	1	1	Unigene21546_gan_3	0	2013.03998	0			677397.8125	509358.3438	1278195	84038.39844		Not Found	Not Found	Peak Found	Peak Found	High	Peak Found	High	0	2.89E-06	3.05	33.2
SIPTATVFYPSDGVSTEK		0.000146611	0	1	1	6	Unigene55777_gan_3	0	1898.9382	0	627797.5625	1275635.625	884157.375	783027.5	605171	272694.5625		High	High	High	High	High	High	High	0	0.000295	3.21	58.44
SLPTNDCEQEQEHGVHNVVR	1xCarbamidomethyl [C7]	0.000193354	0	1	1	7	Unigene54411_gan_3	0	2348.0684	0	565214.5	848132.9688	599570.8125	862428.0938	484541.8125			High	High	High	High	High	Not Found	High	0	0.0003756	2.35	30.94
SIQEIQELDKDDESLR		4.00E-08	0	1	1	9	Unigene21879_gan_3	1	1917.93999	0	1121872.938	2407022.125	1671913.625	1484518.438	1301716.688	1296225.75		High	High	High	High	High	High	High	0	7.95E-07	3.31	51.27
SLLSNLEEAKK		0.000111167	0	1	1	11	Unigene54069_gan_3	1	1231.68924	0	957695.5	1551972.75	1144557.594	1965137.688	1799794.625	1083983.125		High	High	High	High	High	High	High	0	2.82E-05	2.56	50.77
SLQEQADAAEER		6.26E-05	0	1	2	3	Unigene56062_gan_3	0	1346.61826	0	1276201.5	2329440.25	1882060.75	1603076.25	1547215.375	1283949.625		Peak Found	High	Peak Found	Peak Found	High	High	High	0	0.000838	2.32	29.75
SIQVTYNPNEPPKPNGIVSATK		4.50E-08	0	1	2	26	Unigene55632_gan_3	0	2354.23505	0	9254480.375	18224980	6171787.625	9151263.25	12377670.75	4535649.125		High	High	High	High	High	High	High	0	3.37E-08	4.45	47.48
SIQVTYNPNEPPKPNGIVSATKDSK		0.000113559	0	1	2	1	Unigene55632_gan_3	1	2684.38898	0						756174		Not Found	Not Found	Not Found	Not Found	Not Found	High	High	0	2.04E-05	3.06	43.51
SISAGGAIGYLNEVASK		7.16E-07	0	1	1	6	Unigene55620_gan_3	0	1636.85408	0	1502373.25	1406626.875	1127503.75	1078208.25	1150247.625	1164712.875		High	High	High	High	High	High	High	0	6.45E-08	4.31	67.98
SLSEDYGVLK		0.00431939	0	1	1	18	Unigene90471_gan_3	0	1110.56773	0	65828536	103613803.7	92369208.94	75916698.28	74833392	39490672		High	High	High	High	High	High	High	0	0.001685	2.34	46.62
SLSEDYGVLKK		0.00142947	0	1	1	19	Unigene90471_gan_3	1	1238.66269	0	41104974	53941084	54851000	44850043	38800009	24912114		High	High	High	High	High	High	High	0	0.00118	2.53	38.35
SLSEDYGVLKKDEGIAYR		1.32E-08	0	1	1	6	Unigene90471_gan_3	2	2043.03931	0						79572017.5		Not Found	Not Found	Not Found	Not Found	Not Found	High	High	0	5.27E-09	3.44	51.13
SISEVQLSVSAGSPHPAVAR		1.21E-10	0	1	1	17	Unigene54394_gan_3	0	1992.05088	0	3755878.5	5214089.125	3297202.375	2294314.438	4476594.75	3097737.063		High	High	High	High	High	High	High	0	1.63E-10	4.29	46.75
SISIFQERDPANIK		1.60E-07	0	1	1	11	Unigene2742_gan_3	1	1617.8595	0	5083696.25	11594436.5	8914748.75	7128411.25	5699509.75	6862068.25		High	High	High	High	High	High	High	0	3.59E-07	3.42	51.46
SITCISGMWTPLPQCIATDKLEK	2xCarbamidomethyl [C4; C15]	7.22E-11	0	1	1	5	Unigene55419_gan_3	1	2649.30849	0	1654734.75	1755943.5	1954054.375	1592108.875	1656866.875	1662937.125		High	High	High	Peak Found	High	High	High	0	1.99E-12	4.52	72.88
SLTNDWEDHLAVK		6.74E-05	0	2	2	5	Unigene55344_gan_3; Unigene54387_gan_3	0	1527.7438	0	1802234.25	383656.7813	2316498.5	675176.7031	534669.5313	131841.0156	NotUnique	High	Peak Found	High	Peak Found	High	Peak Found	High	0	2.89E-05	3.47	54.02
SLTNGAFNYATTK		0.00014897	0	1	1	3	Unigene56072_gan_3	0	1387.68522	0	497129.2813	483182.1875	438152.125	571880.875	703483.5	959828.5625		High	High	Peak Found	Peak Found	High	Peak Found	High	0	2.51E-05	2.44	46.51
SIQFVDWCPTGFK	1xCarbamidomethyl [C8]	0.00493292	0	2	3	5	Unigene78744_gan_3; Unigene54856_gan_3	0	1584.75153	0	626998.75	1069245	850843.0625	860512.125	223297.1875	555216.8125	NotUnique	High	High	High	High	Peak Found	High	High	0	0.001251	2.49	74
SQGNTWLTAFVLK		0.000126987	0	1	1	5	Unigene54009_gan_3	0	1464.78454	0	1405935.75	1904830.625	1798775.75	1441295	1308253	1313183.875		High	Peak Found	High	High	High	High	High	0	3.91E-05	3.47	80.16
SFVHLEPMPR		0.000402988	0	1	1	9	Unigene54217_gan_3	0	1212.61939	0	1493851.75	1714100.438	1963745.375	1307750.938	2103014.188	3005217.125		High	High	High	High	High	High	High	0	8.14E-05	2.34	47.51
SFFPENWLWR		0.00327644	0	1	1	10	Unigene54753_gan_3	0	1381.66878	0	1023300.563	1697719	1042596.75	775169.875	1287602.75	797828.6875		High	High	High	High	High	High	High	0	0.001226	2.12	82.44
RKCDHPVPQHGGPPCAGEAVR	2xCarbamidomethyl [C3; C15]	7.94E-06	0	1	1	4	Unigene12264_gan_3	2	2325.10876	0		76390.74219	406193.9688	78360.50781	213172.5391	1287615.938		Not Found	Peak Found	High	High	Peak Found	High	High	0	1.12E-06	3.81	22.02
RKEEIEAQIK		2.85E-05	0	1	1	7	Unigene84503_gan_3	2	1243.70048	0	1631279.688	2965791.688	2014937.688	1894112.188	1485823.813	1729888		High	High	High	High	High	Peak Found	High	0	5.88E-05	3.01	23.07
RKPDEVLDDEDTGSAPLK		2.13E-09	0	1	1	4	Unigene53395_gan_3	1	1984.98219	0	309839.0313	770204.75	559789.25	352607.3125	405549.0938	162978.25		Peak Found	High	High	High	High	Peak Found	High	0	5.10E-11	4.44	36.09
RKPVTEDANCFLAK	1xCarbamidomethyl [C10]	2.16E-07	0	1	1	32	Unigene54181_gan_3	1	1648.84755	0	63558875.75	67841245.75	53090775.5	40019056.25	48625288.13	108880541.5		High	High	High	High	High	High	High	0	6.40E-07	4.25	34.58
RKVIEQVQQIR		0.000995629	0	1	1	1	Unigene55339_gan_3	2	1396.83831	0						4284409.5		Not Found	Not Found	Not Found	Not Found	Not Found	High	High	0	0.000218	3	28.02
RLDALVAEEHLTVDAR		0.00488079	0	1	1	1	Unigene173826_gan_3	1	1807.96609	0			323786.875					Not Found	Not Found	High	Not Found	Not Found	Not Found	High	0	0.0009033	2.67	52.09
RLDEELEDAEK		0.00821064	0	1	2	3	Unigene156796_gan_3	1	1346.64341	0	389092.7188	509031.7813	380851.6875	302507.0938	364045.3125			High	High	Peak Found	Peak Found	High	Not Found	High	0.0003449	0.02426	2.56	37.04
RLDKEGQYPLDVR		2.34E-07	0	1	1	7	Unigene56344_gan_3	2	1588.84418	0	744574.4063	715157.75	1394975.563	1379086.688	920873.4688	15219916.63		High	High	Peak Found	High	High	High	High	0	2.40E-08	3.77	35.91
RLEQVLHADSGLCLPHLLSR	1xCarbamidomethyl [C13]	3.81E-05	0	1	1	1	Unigene55238_gan_3	1	2314.24484	0						432031.6563		Not Found	Not Found	Not Found	Not Found	Not Found	High	High	0	6.21E-06	3.1	64.08
RIETLNLLHEEAVK		0.0025117	0	1	1	3	Unigene53408_gan_3	1	1664.933	0	205304.3906	329281.7813	240165.1875	249063.6875	254160.1719			High	Peak Found	High	Peak Found	High	Not Found	High	0	0.0005244	3.46	49.16
RIETLNLLHEEAVKEDSSIHWERPQKPR		1.96E-05	0	1	1	2	Unigene53408_gan_3	2	3410.79276	0	114755.5	342296.5	209406.3438	385971.7188	235898.9375	265420.3125		Peak Found	Peak Found	High	High	Peak Found	Peak Found	High	0	2.92E-06	3.33	55.99
RLFASPVVSELQR		0.00075905	0	1	1	13	Unigene53408_gan_3	1	1501.84854	0	973296.5625	1747068.125	1419473.313	1822791.188	1044712.125	6365360.5		High	High	High	High	High	High	High	0.0002433	0.002514	3.17	54.56
RIHSMCPDCPTATDLSNPK	2xCarbamidomethyl [C6; C9]	5.16E-06	0	1	1	6	Unigene53861_gan_3	1	2199.99437	0	1411714.75		2014510.063	1474837.5	1877450.125	3922886.25		High	Not Found	Peak Found	High	Peak Found	High	High	0	6.74E-07	2.88	34.32
RIHSMCPDCPTATDLSNPK	2xCarbamidomethyl [C6; C9]; 1xOxidation [M5]	3.01E-06	0	1	1	7	Unigene53861_gan_3	1	2215.98928	0	213077.2813	298060.9531	513643.6094	215567.5156	288332.3594	507074.0313		Peak Found	High	High	High	High	High	High	0	2.35E-05	3.31	28.98
RLLCNGDNDCGDQSDEANCR	3xCarbamidomethyl [C4; C10; C19]	0.000129719	0	1	4	3	Unigene56175_gan_3	1	2368.92993	0	176707.875	257727.7813	172052.75	207564.7344	244624.25			Peak Found	High	High	Peak Found	High	Not Found	High	0	1.45E-05	2.29	26.82
RIQLVEEELDRAQER		0.000268936	0	3	7	1	Unigene56062_gan_3; Unigene84454_gan_3; Unigene53672_gan_3	2	1883.99336	0				94678.5625		670006.625	NotUnique	Not Found	Not Found	Not Found	Peak Found	Not Found	High	High	0	5.21E-05	2.55	48.81
RNEFVYGAK		0.00288401	0	1	1	12	Unigene55662_gan_3	1	1083.55817	0	7028407.031	8694082.375	6129645.281	6538824.438	5199983.281	4972067.25		High	High	High	High	High	High	High	0	0.001292	2.83	29.57
RNPFVFPPTLLTVAAR		0.000210539	0	1	1	9	Unigene22099_gan_3	1	1799.03265	0	433590.7188	739616.5781	408297.875	516895.8906	508167.9219	535426.0313		High	High	High	Peak Found	High	High	High	0.0001905	0.01381	2.3	76.68
RPCFEGLEADK	1xCarbamidomethyl [C3]	0.00177775	0	1	1	14	Unigene55741_gan_3	0	1321.62051	0	1866643.531	2614967.5	1824753.625	1962681.5	1760320.656			High	High	High	High	High	Not Found	High	0	0.002567	2.59	37.11
RPCFSALEVDEAYVPK	1xCarbamidomethyl [C3]	3.02E-07	0	1	1	109	Unigene55742_gan_3	0	1880.92111	0	603193795.4	801194476	725513322.3	500329590.5	595595960.6	368016758.6		High	High	High	High	High	High	High	0	7.61E-08	4.48	59.08
RPCFSALEVDEAYVPKEFNAETFTFHADLCTLPEAEK	2xCarbamidomethyl [C3; C30]	1.70E-10	0	1	1	4	Unigene55742_gan_3	1	4332.02639	0							NoQuanValues	Not Found	Not Found	Not Found	Not Found	Not Found	High	High	0	1.19E-06	4.97
RPCFSALEVDEAYVPKEFNAETFTFHADLCTLPEAEKQVK	2xCarbamidomethyl [C3; C30]	6.01E-12	0	1	1	4	Unigene55742_gan_3	2	4687.24834	0						27929536.5		Not Found	Not Found	Not Found	Not Found	Not Found	High	High	0	2.91E-11	4.95	77.12
RPFGVSLLYIGWDK		0.000485483	0	1	1	1	Unigene154256_gan_3	0	1650.90024	0							NoQuanValues	Not Found	Not Found	High	Not Found	Not Found	Not Found	High	0	6.50E-05	2.95
RHVFGESDELIGQK		2.82E-05	0	1	1	3	Unigene55814_gan_3	1	1614.82344	0	174145.3594	688471.25	219632.0938	309051.4141	93802.83594	439808.8906		Peak Found	High	Peak Found	High	Peak Found	Peak Found	High	0	2.30E-06	2.48	37.24
RHPYFYAPELLYYAQQYKQVFAECCQAADK	2xCarbamidomethyl [C24; C25]	5.76E-18	0	1	1	5	Unigene54746_gan_3	2	3757.75663	0						18064122.5		Not Found	Not Found	Not Found	Not Found	Not Found	High	High	0	6.44E-20	8.56	80.07
RHPYFYAPELLYYAQQYK		1.21E-11	0	1	1	133	Unigene54746_gan_3	1	2350.16551	0	343384453.3	258117143.4	573155828.2	267230915.5	385651505.7	503539256.5		High	High	High	High	High	High	High	0	1.03E-10	6.05	73.47
RHPEYAISLLLR		1.33E-05	0	1	1	79	Unigene55742_gan_3	1	1467.84306	0	728371228.8	941167215.8	1060710824	704763964.2	651022459.5	875014372.5		High	High	High	High	High	High	High	0	0.0001251	3.9	58.92
QVLLYPEKEEPK		0.00075905	0	1	2	10	Unigene22446_gan_3	1	1472.79952	0	2196210.875	1965062	1796996.438	1978579.938	1239346.313	871261.5313		High	High	High	High	High	Peak Found	High	0	0.0001068	2.63	38.63
QVLSNEKTDLTSANDYMSTVTIR		6.79E-07	0	1	4	1	Unigene23843_gan_3	1	2586.27157	0						1953846.375		Not Found	Not Found	Not Found	Not Found	Not Found	High	High	0	7.68E-08	4.46	59.18
QVPAPGGEDPAVNQGPAHLPGLEESQQK		3.03E-09	0	1	1	39	Unigene56512_gan_3	0	2850.40167	0	49746960.91	57525108.94	64748364.25	40250737.69	42604309.63	52789380.97		High	High	High	High	High	High	High	0	1.66E-06	3.85	50.45
QVSGPLASKPQPIVR		0.000177571	0	1	1	1	Unigene22707_gan_3	0	1576.91695	0			334110.375					Not Found	Not Found	High	Not Found	Not Found	Not Found	High	0	2.07E-05	2.79	37.21
QVSSGGVLLR		0.00453095	0	1	1	8	Unigene23755_gan_3	0	1015.58947	0	2272756.25	2864942.25	1714916.375	2427308.75	4174216.25	1095312.875		Peak Found	High	High	High	High	High	High	0	0.0008605	2.26	37.14
QVVDCQLADINNIGK	1xCarbamidomethyl [C5]	0.000283636	0	1	4	5	Unigene1022_gan_3	0	1686.84795	0	130865.1406	253207.3438	176741.2344	182526.6719	213615.9063	171683.0156		High	High	High	Peak Found	High	High	High	0	3.39E-05	2.46	55.61
QYLHASTALVYTK		0.000394501	0	1	1	3	Unigene55620_gan_3	0	1494.7951	0							NoneMonoisotopic	High	Not Found	Not Found	High	High	Not Found	High	0	0.0004363	2.13
QYTDSTFRVPVER		0.00141435	0	1	2	1	Unigene53765_gan_3	1	1597.7969	0						1057370.5		Not Found	Not Found	Not Found	Not Found	Not Found	High	High	0	0.0003204	2.41	45.49
QYYEGSEIVVAGR		6.03E-05	0	1	1	1	Unigene53225_gan_3	0	1470.72233	0	1200474					1212971.875		Peak Found	Not Found	Not Found	Not Found	Not Found	High	High	0	1.02E-05	2.64	46.31
RACNGIDDCGDQSDELCCTGCR	5xCarbamidomethyl [C3; C9; C17; C18; C21]	1.47E-07	0	1	4	1	Unigene54064_gan_3	1	2618.97451	0						350751.0625		Not Found	Not Found	Not Found	Not Found	Not Found	High	High	0	1.45E-08	3.65	34.34
RAQFIFHEEK		6.03E-05	0	1	1	10	Unigene56344_gan_3	1	1304.6746	0	2487982.375	1563850.563	1891830.875	1621944.563	1977763.063			High	High	High	High	High	Not Found	High	0	4.91E-05	3.17	31.87
RPGAEPGQEGSTGHYNQYSQR		1.02E-10	0	1	1	10	Unigene52937_gan_3	0	2319.04971	0	2676460.625	4040970.625	3553146.375	2818558	2531029.375	1987256.438		High	High	High	High	High	High	High	0	1.04E-12	5.05	23.98
RAQFIFHEEKER		2.61E-05	0	1	1	9	Unigene56344_gan_3	2	1589.8183	0	2883262.125	4511122.375	3799971.125	3578740.75	3073700.75	10541006.5		High	High	High	High	High	High	High	0	0.0004211	3.75	28.82
REECSIPVCGGGGVTVQR	2xCarbamidomethyl [C4; C9]	1.33E-06	0	1	1	4	Unigene55951_gan_3	1	1960.93275	0	500360.4375	825272.75	689355.0625	611954.25	519642.9063	1501777		Peak Found	Peak Found	High	High	High	High	High	0	3.88E-06	3.59	37.84
REGDDQFLGVAEAPK		3.63E-08	0	1	1	6	Unigene54000_gan_3	1	1631.80237	0	1156074.625			1649743				High	High	High	High	High	Not Found	High	0	2.30E-09	3.51	45.1
RFDAQTGADREVQR		0.000990347	0	1	3	1	Unigene10418_gan_3	2	1648.81501	0	18881.82422	58212.1875	48931.97266	37218.78125	31195.2793	376411.5938		Peak Found	Peak Found	Peak Found	Peak Found	Peak Found	High	High	0	0.0002171	1.94	24.47
RFPTISIEPDIEALLSQGPSSA		3.29E-08	0	1	1	11	Unigene56292_gan_3	1	2328.20817	0	218070.9531	1704595.813	375394.2969	933199.4688	678165.0625	845112		High	High	High	High	High	High	High	0	2.42E-08	5.24	84.37
RFTCPLTGLWPINTLK	1xCarbamidomethyl [C4]	0.00241994	0	1	1	2	Unigene55681_gan_3	1	1917.0415	0	387179.0313	359674.4375	188596.0313	199733.0156	96749.9375	906621.0625		High	Peak Found	Peak Found	Peak Found	Peak Found	High	High	0	0.0005739	2.96	77.92
RGDVECQQTQCLKPVVQEVLTISPFQR	2xCarbamidomethyl [C6; C11]	7.26E-08	0	1	1	5	Unigene52942_gan_3	1	3215.62998	0	298768.3281	875399.875	1006495.594	619575.9063	693208.4063	342902.6875		Peak Found	High	High	Peak Found	High	Peak Found	High	0	4.99E-09	3.9	75.04
RGEEELPGPR		0.00181597	0	1	1	21	Unigene54000_gan_3	1	1139.58036	0	9688714.75	13089630	10778770.5	9577009.5	10305027	11146861.25		High	High	High	High	High	High	High	0.002783	0.06812	2.43	26.53
RGHLFLQTDQPIYNPGQR		1.86E-07	0	1	1	7	Unigene54954_gan_3	1	2140.10465	0	1399510.5	2319999.688	1321362.281	1077334.906	1961015.938	2155897.125		High	High	High	High	High	High	High	0	1.43E-08	4.42	48.78
RGHTNVFLIR		0.000313814	0	1	1	13	Unigene53459_gan_3	1	1212.696	0	5020097	2242738.25	2752061.25	4863855.5	5392552	6689212.5		High	High	High	High	High	High	High	0	5.13E-05	3	36.35
RGPEEEHLGLLGPVIWAEVGDTIR		1.09E-08	0	1	2	6	Unigene53018_gan_3	1	2643.38892	0	747305.5	1188032.375	310834.5781	700099.875	136829.5625	185427.0938		High	High	Peak Found	High	High	Peak Found	High	0	5.38E-10	4.51	81.1
RHPELSIPELLR		8.21E-05	0	1	1	19	Unigene22099_gan_3	1	1459.83797	0	1979354.125	3563127.125	2034069	2230979.188	2150222.313	1531918.563		High	High	High	High	High	High	High	0	1.15E-05	3.37	58.25
RDDLGKGGNEESTQTGNAGSR		2.59E-07	0	1	3	10	Unigene53687_gan_3	2	2148.98644	0	1387118.75	3224066.25	3052761.5	3456702.25	1691030.625	17447895		High	High	Peak Found	High	High	High	High	0	0.001037	2.83	19.98
SFPASDSALSAFEQGTQR		0.000215069	0	1	4	3	Unigene53361_gan_3	0	1898.8879	0	6382008.5	4380872.781	6100197.5	7385331.625	7086351.094	11469729		Peak Found	Peak Found	Peak Found	Peak Found	High	High	High	0	3.79E-05	2.86	63.16
RPHETGGYMLECVCLGNGK	2xCarbamidomethyl [C12; C14]	6.04E-07	0	1	2	1	Unigene53699_gan_3	0	2177.98889	0							NoQuanValues	Not Found	Not Found	High	Not Found	Not Found	Not Found	High	0	3.18E-08	3.51
RPWNVASLAYETK		3.29E-07	0	1	4	8	Unigene52981_gan_3	0	1534.80125	0	1376159	1629373.875		1838842.25	2806817.563	755279.5		High	High	Not Found	High	High	High	High	0	3.31E-08	3.7	52.83
SDACQGDSGGPLACEK	2xCarbamidomethyl [C4; C14]	0.000230475	0	1	2	3	Unigene54001_gan_3	0	1651.66866	0	161334.8906	203495.5313	251775.0938	288651.6563	174532.9844	122362.0078		High	Peak Found	High	High	Peak Found	Peak Found	High	0	2.79E-05	2.58	28.75
SDLDEEIIPEEDIISR		1.14E-07	0	1	1	11	Unigene56344_gan_3	0	1872.90729	0	4673841.5	11321828	4915963	5720908.5	6658596	6349449.5		High	High	High	High	High	High	High	0	1.79E-07	4.17	68.99
SDLYVSQAFHK		0.000286671	0	1	1	24	Unigene54585_gan_3	0	1294.64263	0	5052428.125	4664568.375	4533773	3842135	3319885.938	5941946.875		High	High	High	High	High	High	High	0	6.87E-05	2.93	42.2
SDPYITWGSLQGR		2.77E-05	0	1	3	4	Unigene53580_gan_3	0	1479.72267	0	1022222.172	892132.0625	841756.0313	984905.125	503830.9063	535135.9375		High	High	High	High	Peak Found	Peak Found	High	0	2.26E-06	2.46	62.22
SDSFPPVSEWVWYK		5.06E-05	0	1	1	13	Unigene53395_gan_3	0	1726.81115	0							NoQuanValues	High	High	High	High	High	High	High	0	0.0004381	2.9	80.02
SDVDLYQVR		0.00255208	0	1	1	3	Unigene84503_gan_3	0	1094.54766	0	962032.9375	1866121.75	1684670.75	1101638.5	1271412.25	843027.25		Peak Found	High	Peak Found	Peak Found	High	High	High	0	0.0006101	2.35	43.11
SDYLDIYAIGVGK		0.000594269	0	1	1	3	Unigene56358_gan_3	0	1413.72602	0	203777.5156		237327.4375	285816.2813	247515.25			High	Not Found	High	High	Peak Found	Not Found	High	0	0.0001223	2.2	70.98
SEDCFILDHGR	1xCarbamidomethyl [C4]	5.71E-06	0	1	1	16	Unigene55995_gan_3	0	1348.59503	0	1744255	3293475.75	2164502.938	1749115.813	1247892.938	1427598.75		High	High	High	High	High	High	High	0	8.62E-05	2.68	42.08
SEDCFILDHGRDGK	1xCarbamidomethyl [C4]	0.0042965	0	1	1	1	Unigene55995_gan_3	1	1648.73839	0						128934.3984		Not Found	Not Found	Not Found	Not Found	Not Found	High	High	0	0.001072	1.87	36.92
SEGTYCCGPVPVR	2xCarbamidomethyl [C6; C7]	0.0015318	0	1	1	2	Unigene53669_gan_3	0	1481.65116	0			484598.5			110398.4922		Not Found	Not Found	High	Not Found	Not Found	Peak Found	High	0	0.000241	2.54	37.14
SELLPAEWNNNK		0.00750284	0	1	1	4	Unigene151935_gan_3	0	1414.69612	0	448114.625	640292.9375	446972.3125	413858.8438	587558.75			High	High	Peak Found	High	High	Not Found	High	0	0.001781	1.77	53.97
SELLPAEWNNNKDLYVLR		7.73E-06	0	1	1	2	Unigene151935_gan_3	1	2174.12404	0							NoQuanValues	Not Found	Not Found	Not Found	Not Found	High	Not Found	High	0	9.20E-07	3.33
SEILTQWFPTK		0.00118038	0	1	1	2	Unigene55116_gan_3	0	1349.70998	0	439359.4688				278410.7813	356373.5313		High	Not Found	Not Found	Not Found	High	Peak Found	High	0	0.0002546	2.07	71.15
SEIPTKDVPIVHTETK		0.00272019	0	1	13	2	Unigene141675_gan_3	1	1793.96435	0			363078.7188		154376.375	849776.375		Not Found	Not Found	Peak Found	Not Found	Peak Found	High	High	0	0.0006535	2.53	37.41
SEIQLHNQLAQLTVGAGPR		0.000822104	0	1	1	1	Unigene22707_gan_3	0	2032.09341	0			219000.25					Not Found	Not Found	High	Not Found	Not Found	Not Found	High	0	0.0001187	2.58	58.09
SEISYTDAKK		0.00280836	0	1	2	11	Unigene55160_gan_3	1	1141.57354	0	586841.4375	8113564.75	960846.375	5318510.75	7510648	1321369.906		High	High	High	High	High	High	High	0	0.001045	2.64	23.31
SELTQQLNALFQDK		7.98E-06	0	1	1	6	Unigene54524_gan_3	0	1634.83843	0	4314754.5	4975446.5	5191306.5	4565124.5	4533836	4372432.5		High	High	High	High	High	High	High	0	1.18E-06	4.52	78.62
SETELKDTYAR		0.00594051	0	1	2	9	Unigene22699_gan_3	1	1312.63794	0	402377.0156	832546.0625	538166.5938	658262.375	585789.0938	663045.5469		High	High	High	High	High	Peak Found	High	0	0.001907	1.99	27.61
SEVQAMLGQSTDELR		4.49E-06	0	1	1	5	Unigene55848_gan_3	0	1663.79557	0	653179.7344	895161.25	704945.2969	644946.6641	1179754.844	412566.4023		Peak Found	High	High	High	High	High	High	0	3.98E-07	3.83	58.07
SEVQVHSEFFQNNIQLSNDQEEAR		1.21E-09	0	1	1	6	Unigene55620_gan_3	0	2848.31325	0	515983.25	585865.9375	343564	397753.3125	400582.7188			High	High	High	High	High	Not Found	High	0	1.32E-10	3.88	56.53
SEWSDLLNDLQK		0.000195423	0	1	1	3	Unigene59542_gan_3	0	1447.70635	0		399378.3125	354928	502077.5625		346075.8438		Not Found	High	High	Peak Found	Not Found	High	High	0	9.00E-05	2.54	80.04
SFAPDKPGK		0.00766372	0	1	2	5	Unigene53544_gan_3	0	946.49926	0	427524.0625		209348.125	214033.625	345630.5938	421615.4688		High	Not Found	High	High	High	High	High	0	0.008501	1.76	22.03
SFFIALGHDEEVSGQNGAQK		0.000118498	0	1	1	3	Unigene24703_gan_3	0	2134.01997	0	213070.25	417339.9063	216237.4531	251137.2813	445946.125			High	Peak Found	Peak Found	High	High	Not Found	High	0	2.09E-05	2.26	57.7
SCIGEPSESSPCEHEELEHLR	2xCarbamidomethyl [C2; C12]	1.37E-06	0	1	1	9	Unigene21446_gan_3	0	2482.06093	0	1886392.188	2616762.688	2754653.938	2332050.688	1888699.063	1051537.719		High	High	High	High	High	High	High	0	1.65E-07	2.41	40.46
SCEKDSPFPVHPGTAECCTR	3xCarbamidomethyl [C2; C17; C18]	4.06E-12	0	1	2	6	Unigene55732_gan_3	1	2334.99001	0	523669.8438	1522647.313	1009928.188	1306161.75	1377138.063	3410512.75		Peak Found	High	Peak Found	High	Peak Found	High	High	0	1.54E-13	3.5	34.84
SCEFSEEIEESLKPK	1xCarbamidomethyl [C2]	3.84E-07	0	1	1	11	Unigene55419_gan_3	0	1811.83677	0	2327555.375	2909331.5	2069577.875	1367087.625	1699261.313	1728380.563		High	High	High	High	High	High	High	0	3.33E-06	3.77	60.2
SCDVPVLENAR	1xCarbamidomethyl [C2]	0.000229252	0	1	1	15	Unigene55419_gan_3	0	1259.60486	0	4429939	6215969	4441517	4354164.5	3762160	3579650.5		High	High	High	High	High	High	High	0	4.33E-05	2.12	43.33
RQEALELIK		0.00587777	0	1	1	8	Unigene56344_gan_3	1	1099.64698	0	7948850.25	10438116	6680193.625	8631284.25	7063323.75	5520799.188		High	High	High	High	High	High	High	0	0.002307	2.84	39.69
RQEALELIKK		0.00331145	0	1	1	3	Unigene56344_gan_3	2	1227.74195	0					909134.125	6526741.125		Not Found	Not Found	Not Found	Not Found	High	High	High	0	0.0008087	2.88	31.74
RQSHQAWVQEAR		0.00400972	0	1	1	4	Unigene43884_gan_3	1	1495.75128	0	67708.39063	166863.9531	140955.7344	97455.36719	47549.44922	144332.6875		Peak Found	High	Peak Found	Peak Found	High	High	High	0	0.0009967	2.43	23.71
RTDDIPVWDQEFLK		4.42E-06	0	1	1	3	Unigene153580_gan_3	1	1761.88063	0	331314.75	563090.875	380467.25	382294				High	High	High	Peak Found	Not Found	Not Found	High	0	2.65E-07	3.38	67.32
RTHLPEVFLSK		1.29E-05	0	1	1	17	Unigene55728_gan_3	1	1326.75285	0	2218812	8153680.75	5321447.875	4705192.875	4608136.875	3466940.25		High	High	High	High	High	High	High	0	1.79E-05	3.68	43.63
RVDTVSPPYPR		0.000322276	0	1	1	14	Unigene54737_gan_3	1	1286.68516	0	1311861.563	1396168.563	1844928.344	1219028.594	1439882.344	690167.5313		High	High	High	High	High	High	High	0.001445	0.05133	2.07	33.01
RWQQVPAHAR		0.00754274	0	1	1	5	Unigene55670_gan_3	1	1248.67085	0	252972	522819.0625	288193.5313	267549.7188	286546.1563			High	High	High	High	High	Not Found	High	0	0.009527	2.22	22.57
SAADSISESVPVGPK		0.000249628	0	1	1	1	Unigene12952_gan_3	0	1443.73256	0							NoQuanValues	Not Found	Not Found	Not Found	Not Found	High	Not Found	High	0	4.46E-05	2.01
SAAQILLR		0.00407416	0	1	1	3	Unigene3099_gan_3	0	871.53598	0	1164726.625	1199416.875	1404369.75	2099898.25	1467642	1131499.5		High	Peak Found	High	Peak Found	High	Peak Found	High	0	0.006315	2.2	44.09
SADTLWDIQK		0.00116169	0	1	2	4	Unigene2323_gan_3	0	1176.58953	0	1633977	2930216.75	2067636.75	2013944.625	2067257.125	1350731		Peak Found	Peak Found	High	Peak Found	High	High	High	0	0.00208	2.35	55.19
SADTLWDIQKDLKDL		0.00283838	0	1	2	1	Unigene2323_gan_3	2	1760.90651	0							NoneMonoisotopic	Not Found	Not Found	Not Found	Not Found	Not Found	High	High	0	0.0006844	2.67
RPTELLSNPQFIVDGATR		3.62E-05	0	1	1	3	Unigene151418_gan_3	0	2014.07161	0	416292.9375	637730.1875	418515.5313	338373.7188	318531.75	263453.0625		High	High	High	Peak Found	Peak Found	Peak Found	High	0	9.38E-05	3.51	60.33
SADTLWGIQK		0.00233153	0	1	1	5	Unigene79_gan_3	0	1118.58405	0	702499.375	839389.9375	1266879.625	830210.125	795619.875	749344.375		High	High	High	Peak Found	High	High	High	0	0.001259	2.65	52.41
SAFIEDLCGPR	1xCarbamidomethyl [C8]	0.00511978	0	1	1	5	Unigene143448_gan_3	0	1264.59905	0	263026.5938	384992.7813	236418.8281	294264.7813	334987.6563	139434.4844		High	High	Peak Found	High	High	High	High	0.0001967	0.008252	1.84	55.71
SAGLFQNPK		0.00597213	0	1	2	2	Unigene115498_gan_3	0	961.51016	0	634279.75	678335.25	943521.1875	599837.375	748260.125	981589.625		High	Peak Found	Peak Found	High	Peak Found	Peak Found	High	0	0.001543	1.85	36
SAGQGEVLVYVEDPAGHQEEAK		5.57E-05	0	1	1	1	Unigene85228_gan_3	0	2313.09934	0							NoQuanValues	High	Not Found	Not Found	Not Found	Not Found	Not Found	High	0	7.44E-06	1.96
SAGWNIPMGLLYWK		0.000176629	0	1	1	14	Unigene56125_gan_3	0	1635.8352	0	3606975.5	5254264	4901420	4490726.5	5896386.5	6478755.5		High	High	High	High	High	High	High	0	7.58E-05	3.34	84.32
SAGWNIPMGLLYWK	1xOxidation [M8]	0.000715904	0	1	1	5	Unigene56125_gan_3	0	1651.83011	0	862662.5	936882.9375	877519.3125	569186.125	897191.1875	1321035.75		High	High	Peak Found	High	High	High	High	0	0.0001449	3.12	80.93
SALFAQINQGER		0.00416168	0	1	2	6	Unigene141244_gan_3	0	1333.68589	0	322894.5313	666122.8125	540307.375	619020.5625	330465.125	445834.9375		High	High	High	High	High	High	High	0	0.00417	2.3	50.21
SAPSIPKENFSCLTR	1xCarbamidomethyl [C12]	0.000105406	0	1	1	1	Unigene152320_gan_3	1	1706.85303	0						558282.1875		Not Found	Not Found	Not Found	Not Found	Not Found	High	High	0	1.88E-05	2.28	49.04
SAVENCQGSWR	1xCarbamidomethyl [C6]	0.0011433	0	1	1	5	Unigene153879_gan_3	0	1293.56406	0	262174.4688	501685.4688	480358.75	393517.6563	465048.9063	232535.3438		High	High	High	High	High	Peak Found	High	0	0.0005037	2.41	30.1
SAVESGQADDERVR		0.00633123	0	1	1	1	Unigene80296_gan_3	1	1518.71429	0				133833.375		195376.1094		Not Found	Not Found	Not Found	Peak Found	Not Found	High	High	0	0.00164	1.95	21.94
SCALDQNCQWEPR	2xCarbamidomethyl [C2; C8]	4.60E-05	0	1	2	2	Unigene22633_gan_3	0	1663.69515	0							NoQuanValues	Not Found	Not Found	High	Not Found	Not Found	High	High	0	7.62E-06	2.22
SCAVAEYGVYVK	1xCarbamidomethyl [C2]	0.000572543	0	1	4	9	Unigene54672_gan_3	0	1345.64566	0	3006848.5	10023021	2162484.75	8662185	16578438	6281945		Peak Found	High	High	High	High	High	High	0	0.0001403	2.92	48.02
SAECPGPAQQDNTLILPP	1xCarbamidomethyl [C4]	0.000374057	0	1	1	43	Unigene56512_gan_3	0	1907.91675	0	7626848.75	4622590.625	9436173.875	5906738.563	6133669.625	8181910.75		High	High	High	High	High	High	High	0.0001967	0.009923	2.73	62.59
TTPSYVAFTDTER		0.00020284	0	2	3	6	Unigene131268_gan_3; Unigene153885_gan_3	0	1487.70126	0	5360399	10294728	4740944	6100257.5	4775077	3867028.75	NotUnique	High	High	High	High	High	High	High	0	7.82E-05	2.22	50.02
SQLDNLAQEVALLK		2.45E-06	0	1	2	5	Unigene173617_gan_3	0	1541.85335	0	2908809.75	2867253.25	2343203	1857478.625	2592153.75	679059.75		High	High	High	Peak Found	High	High	High	0	2.27E-07	3.36	77.95
SQVSEEEGKDVESAK		0.00158147	0	1	1	3	Unigene173675_gan_3	1	1621.75515	0	205060.0156	125833.3984	177440.6875	65775.39063	107020.5469			High	Peak Found	High	Peak Found	Peak Found	Not Found	High	0	0.003371	1.68	23.52
TIAQDYGVLKADEGISFR		1.00E-06	0	1	1	1	Unigene55586_gan_3	1	1983.01818	0							NoQuanValues	Not Found	Not Found	Not Found	Not Found	Not Found	High	High	0	1.17E-07	2.58
TLATLNPESSLFIIASK		4.92E-06	0	1	1	2	Unigene54167_gan_3	0	1805.00549	0		1039594.375	556922.875		929795.4375			High	Peak Found	High	Not Found	Peak Found	Not Found	High	0	4.94E-07	3.97	79.27
TIAYYTYLIMNK		2.67E-05	0	1	1	15	Unigene56344_gan_3	0	1493.77086	0	3055735.563	5020949.375	3436019.594	2933913.633	3820393.477	4563566.703		High	High	High	High	High	High	High	0	1.69E-05	2.77	74.21
TLCYITGWGETQGTFGAGLLK	1xCarbamidomethyl [C3]	1.15E-10	0	1	1	9	Unigene54923_gan_3	0	2273.12708	0							NoQuanValues	High	High	High	High	High	Not Found	High	0	8.97E-11	3.61
TIDDLEDKLK		0.000254998	0	1	4	8	Unigene153896_gan_3	1	1189.63106	0	1579230.344	3372587.25	3367945.375	2371964.813	2078730	1976950.875		High	High	High	High	High	High	High	0	0.0001016	3.34	44.83
TLEEDEEELFK		0.000131108	0	1	1	3	Unigene2264_gan_3	0	1381.63693	0	1900011.875	2383194	2221537.25	1859021.375	1870280			Peak Found	High	Peak Found	High	High	Not Found	High	0	2.17E-05	2.44	62.36
TLEIPGNSDPNIIPDGDFSSFVR		5.19E-08	0	1	1	8	Unigene54753_gan_3	0	2490.21471	0	1574819.563	2034805	1311271.75	1920241.875	2105650.938	2134442.625		High	Peak Found	High	High	High	High	High	0	1.51E-07	3.36	78.96
TLELQCLDADDAKPTFDEEEGR	1xCarbamidomethyl [C6]	1.30E-10	0	1	1	3	Unigene156278_gan_3	0	2552.1457	0	600506.0625	522562.625	671491.75	350143.4688	745261.875			High	Peak Found	High	Peak Found	High	Not Found	High	0	2.10E-12	4.59	58.84
TLELQCLDADDAKPTFDEEEGRDEYNEVTMPV	1xCarbamidomethyl [C6]	0.000657485	0	1	1	3	Unigene156278_gan_3	1	3729.64184	0							NoQuanValues	Not Found	Not Found	High	High	High	Not Found	High	0	0.0005406	2.37
TLETQLTPQVVER		0.00075905	0	1	1	13	Unigene55180_gan_3	0	1513.82205	0	863213.9375	1261621.125	1124536	852503	1004584.688	904258.5625		High	High	High	High	High	High	High	0	0.001387	2.3	51.6
TIFAYFTGSK		0.00176832	0	1	1	6	Unigene2858_gan_3	0	1134.58299	0	899388.375	1184947.75	1116841.125	862116.125	1033388.813	286478.4375		High	High	High	High	High	High	High	0	0.0003523	2.17	67.86
TIGGGDDSFNTFFSETGAGK		4.33E-06	0	1	1	2	Unigene52961_gan_3	0	2007.89304	0	570365.25	825724.3125	742929.9375	551375.125		374750.0625		Peak Found	High	High	Peak Found	Not Found	Peak Found	High	0	2.99E-07	3.03	69.79
TIGGGDDSFTTFFCETGAGK	1xCarbamidomethyl [C14]	1.11E-07	0	1	1	5	Unigene78783_gan_3	0	2067.89641	0	558782.8125	871188.625	430501.4063	667949.6875	213091.0938	277278.2813		High	High	High	High	Peak Found	High	High	0	3.63E-09	3.66	73.47
TLGLCGMVWEHK	1xCarbamidomethyl [C5]	0.000192328	0	1	1	4	Unigene55670_gan_3	0	1430.6919	0	392515.875	1148896.438	221445.6094	352490.5313	1012029.25	109096.8984		High	High	Peak Found	Peak Found	High	Peak Found	High	0	3.35E-05	2.74	59.52
TLGLCGMVWEHKK	1xCarbamidomethyl [C5]	0.000405138	0	1	1	1	Unigene55670_gan_3	1	1558.78687	0	205128.1875	231445.5938	318606.7188	227920.8281	234496.7344	510136.1563		Peak Found	Peak Found	Peak Found	Peak Found	Peak Found	High	High	0	8.18E-05	2.49	50.78
TILDDLRAEDQFSVVDFNHNVR		8.44E-07	0	1	1	9	Unigene52962_gan_3	1	2603.28485	0	577638.5156	654364.8125	288707.8594	421140.7578		1553154.281		High	High	High	High	Not Found	High	High	0	6.95E-07	2.84	76.31
TILEENIQDQDVLLLIKK		0.0053137	0	1	1	1	Unigene20216_gan_3	1	2125.21146	0						296196.2813		Not Found	Not Found	Not Found	Not Found	Not Found	High	High	0	0.001354	1.94	73.89
TLIEQTNEER		0.00280836	0	1	1	6	Unigene54069_gan_3	0	1232.61172	0	2471767.25	4088926.25	2939013.75	4723479.5	5042905.5	2887818.25		High	High	High	High	High	High	High	0	0.001933	2.15	30.07
TLIEQTNEERK		0.000503906	0	1	1	9	Unigene54069_gan_3	1	1360.70668	0	1420218.844	2391406.625	1993339	3005008.75	2535857.625	2630962.063		High	High	High	High	Peak Found	High	High	0	6.61E-05	2.43	25.05
TIIGPDGHKETTK		3.50E-05	0	1	1	12	Unigene55338_gan_3	1	1396.74307	0	1937863.063	5627314	2252334.25	4318904.5	2423823	5897779.75		High	High	High	High	High	High	High	0	1.90E-05	3.28	21.45
TIIGPDGHKETTKEVVNSEDGSDCGDLPHTFAGSLDDLR	1xCarbamidomethyl [C24]	2.46E-07	0	1	1	3	Unigene55338_gan_3	2	4182.95203	0						1966281.781		Not Found	Not Found	Not Found	Not Found	Not Found	High	High	0	2.53E-08	5.59	57.95
TLLPVTKPEIR		0.000735203	0	1	1	11	Unigene53885_gan_3	0	1266.778	0	2784388.25	4806577.25	2642501.125	3279048.125	3600408.25	1288255.063		High	High	High	High	High	High	High	0	0.0001557	3.01	45.01
TLIQNCGASTIR	1xCarbamidomethyl [C6]	0.00083533	0	1	1	2	Unigene142203_gan_3	0	1333.68926	0			677261.4375	570589.75	392606.5313			Not Found	Not Found	High	Peak Found	High	Not Found	High	0	0.0001727	2.71	37.45
TIAQDYGVLK		0.00762318	0	1	1	9	Unigene55586_gan_3	0	1107.60445	0	2414091.5	3992379.75	3590457.5	2680766.75	2483232.25	1065599.75		High	High	High	High	High	High	High	0	0.002053	1.88	47.01
TLAESALQLLYTAK		1.70E-06	0	1	1	4	Unigene132623_gan_3	0	1521.85229	0	508776.875	743249.125	499126.9375	580162.3125	177995.1563			High	High	High	High	Peak Found	Not Found	High	0	2.02E-07	3.31	80.97
TIAEIFGNPNYLR		2.55E-05	0	1	1	5	Unigene30415_gan_3	0	1507.79035	0	686007.875	983762.625	883127.0625	703123.1875	670400.6875	1277751.5		High	Peak Found	High	High	High	High	High	0	2.26E-06	3.6	70.46
TKVEAFQTTISK		2.56E-05	0	1	1	9	Unigene153587_gan_3	1	1352.74201	0	868563.8125	2298635.125	1172695.656	1609770.313	1317968.688	1550114.813		High	High	High	High	High	High	High	0	0.0001159	2.42	35.48
TFTAFPTTK		0.00194594	0	1	1	310	Unigene53575_gan_3	0	1013.53022	0	4723225188	2835207093	2561843288	2981432202	2676944973	2743436317		High	High	High	High	High	High	High	0.0003449	0.02743	2.32	44.22
TFTAFPTTKTYFPHFDLSHGSAQVK		2.75E-14	0	1	1	38	Unigene53575_gan_3	1	2828.40424	0	12320791	22129818.5	18280347	27496035.5	24812491.5	18579391		High	High	High	High	High	High	High	0	1.27E-14	6.34	64.36
TFTTQETITNAETAK		5.10E-06	0	1	1	5	Unigene54167_gan_3	0	1655.81227	0	1334868.375	1954274.625	1474726.375	1103750.25	1229831	134460.375		High	High	High	High	High	Peak Found	High	0	1.90E-06	3.24	42.01
TFVSITPAEVGVLVGK		0.000203923	0	1	1	4	Unigene3337_gan_3	0	1616.92578	0	789673.5	1156055.75	628847.25	1459435.25	428977			High	High	Peak Found	High	High	Not Found	High	0	2.30E-05	2.48	77.89
TFYSCTTEGR	1xCarbamidomethyl [C5]	0.000400849	0	1	5	5	Unigene152158_gan_3	0	1221.52046	0	2433443.25	2058314.125	2238309	2482446	1900364.625	1705712.625		High	High	High	High	High	Peak Found	High	0	0.0001505	2.22	32.07
TGDEITYYCK	1xCarbamidomethyl [C9]	5.78E-05	0	1	1	11	Unigene54496_gan_3	0	1249.54053	0	6305266.5	9245867	6533334	6964459	5627740	5396149.5		High	High	High	High	High	High	High	0	3.25E-05	3.2	37.02
TGKPAQVAVQYSGTFVTK		3.39E-08	0	1	1	23	Unigene53408_gan_3	0	1882.00689	0	4230986.938	3971524.063	4788579.125	2844875.563	5433587.25	1971798.063		High	High	High	High	High	High	High	0	6.07E-09	4.39	46.88
TGKPAQVAVQYSGTFVTKFQVDDDNR		0.000804795	0	1	1	2	Unigene53408_gan_3	1	2871.42716	0					306911.5938			Not Found	Not Found	Not Found	Not Found	High	Not Found	High	0	0.0001661	2.15	60.52
TGIVSGFGK		0.00639879	0	1	3	1	Unigene56361_gan_3	0	865.47779	0	259894.0156	246712.5781	263203.7188	279954.9688				Peak Found	High	Peak Found	Peak Found	Not Found	Not Found	High	0	0.001286	2.15	40.24
TGQAAELGGLLK		0.00470263	0	1	1	6	Unigene84631_gan_3	0	1157.65246	0	314503.5938	549874.5	423269.0313	370609.5	359775.7188	263827.9688		High	High	High	High	High	High	High	0	0.002096	1.73	54.39
TGSIVCDNDGWSPKPICYEIECK	3xCarbamidomethyl [C6; C17; C22]	2.15E-08	0	1	1	7	Unigene55419_gan_3	0	2728.20515	0	2839581.25	3630745	2808614.25	2437744.75	2863010.25	1381783.125		High	High	High	High	High	High	High	0	1.70E-08	4.37	60.47
TLLTDLVTEK		0.0021075	0	1	1	7	Unigene20693_gan_3	0	1132.64598	0	4207895	5329143.5	3958893.25	4183847.5	4580403.5	2691704		High	High	High	High	High	Peak Found	High	0	0.004315	2.55	67.22
TGTEWTSCIK	1xCarbamidomethyl [C8]	0.00405256	0	1	1	3	Unigene986_gan_3	0	1182.54595	0	236036.0938	348864.25	255697.1875	412925.9063		301093.1563		Peak Found	Peak Found	Peak Found	High	High	High	High	0	0.001011	1.17	42.21
TGVAVNKPAEFTVDAK		0.000216217	0	1	1	6	Unigene24029_gan_3	0	1646.87481	0	485733.4063	577802.3438	572326.0938					High	High	High	Not Found	Not Found	Not Found	High	0	8.98E-05	2.71	40.93
TGVPVFQQHLVTHPAGQVLK		1.53E-05	0	1	1	9	Unigene143291_gan_3	0	2156.19748	0	805582.7813	1606224.5	553523.4063	290323.6875	295893.375			High	High	High	High	High	Not Found	High	0	1.97E-06	3.12	50.12
THAVGSESDIFTHSR		1.21E-12	0	1	1	39	Unigene55338_gan_3	0	1643.77722	0	19837179.47	36679214	12933303.5	26090553.95	22172729.8	15358116.09		High	High	High	High	High	High	High	0	3.79E-10	4.95	32.34
THAVLVALKR		0.00244581	0	1	1	6	Unigene80403_gan_3	1	1107.69969	0	835915.3438	1558212.688	1182433.563	1324701.25	1496468.25	1472981.688		High	High	High	High	Peak Found	High	High	0	0.0004172	3.22	29.95
THEAGAPSEPSATVTVEELEAPLPPTLSFQGESAGVLPR		8.47E-14	0	1	1	10	Unigene54000_gan_3	0	3971.98728	0	279072.6875				431738	1493368.188		High	High	High	High	High	High	High	0	4.26E-10	6.05	78.43
THLPEVFLSK		0.00517445	0	1	1	18	Unigene55728_gan_3	0	1170.65174	0	2927972.688	3576722.25	2595739.875	3319365.063	3934853.938	3553996.188		High	High	High	High	High	High	High	0.0008877	0.03628	1.97	51.07
THQLTPEVMSK		0.000398722	0	1	1	5	Unigene53408_gan_3	0	1270.646	0	2657504	3801077.75	5284308.25	3727511.25	5858272.25	3178278.25		Peak Found	High	High	High	High	Peak Found	High	0	7.90E-05	2.29	30.99
TKAEPVIQYLK		0.000822104	0	1	1	6	Unigene22099_gan_3	1	1289.74636	0	927405	1127605.875	922536.5	912176.3125	934158.125	943416.375		High	High	High	High	High	Peak Found	High	0	0.0001501	2.5	44.36
TKDLQLSDVFLK		1.76E-05	0	1	1	12	Unigene56409_gan_3	1	1406.78896	0	531298.2969	859367.625	421625.5781	932765	868227.6563	472247.2188		High	High	High	High	High	High	High	0	2.60E-06	2.57	60.97
TKEVYELPDSPGK		0.000640225	0	1	1	1	Unigene24972_gan_3	1	1462.7424	0						438544.875		Not Found	Not Found	Not Found	Not Found	Not Found	High	High	0	0.0001347	2.45	37.89
TKTETITGFQVDAIPANGQTPIQR		4.67E-08	0	1	1	7	Unigene53601_gan_3	1	2586.3522	0	2739712	4361795	3686734.5	3059580	2397962.75	2864768.25		High	High	High	High	High	High	High	0	2.60E-08	4.16	57.28
TGTHVLPVEQGDMNGHFSVSVPVESDIAPVAR		1.28E-07	0	1	1	8	Unigene54217_gan_3	0	3345.65321	0		697165.5625	1559835.906	1555168.813	629119.4375	1217692.938		Not Found	High	High	High	Peak Found	High	High	0	4.26E-07	4.4	64.55
TFLHTPGLASLGLSNNLLGR		0.00136266	0	1	1	1	Unigene154092_gan_3	0	2081.1502	0		144728.2031	64763.51563	109020.3359	116772.0938	156910.3438		Not Found	Peak Found	Peak Found	Peak Found	Peak Found	High	High	0	0.0003073	2.12	75.93
TLNEWSSQISPDLVR		2.42E-07	0	1	1	9	Unigene37156_gan_3	0	1744.88644	0	1078754.875	2698270.922	2650494.453	2039024.297	1207785.5	2184272.969		High	High	High	High	High	High	High	0	2.58E-08	3.42	64.57
TLNQISYEDHK		0.000280633	0	1	1	13	Unigene55670_gan_3	0	1347.65392	0	7107977.25	10895231.5	6114026	8406120	9375873.25	7258478.25		High	High	High	High	High	High	High	0	0.0003584	2.75	30.52
TQLEELEDELQATEDAK		3.37E-09	0	1	2	2	Unigene53200_gan_3	0	1961.91859	0	273221.5	337908.4375	197164.8281	348790.4063	163499.6563			High	Peak Found	High	Peak Found	Peak Found	Not Found	High	0	1.45E-10	2.77	73.44
TQTVTISDTANAVK		3.18E-05	0	1	13	7	Unigene141675_gan_3	0	1448.75911	0	2800558	6128928.5	3263498	2333057.75	1686608.625	1752917.25		High	High	High	High	High	High	High	0	4.47E-06	2.68	38.34
TSCDLDKPPPNIELTGNGYNELTGQFR	1xCarbamidomethyl [C3]	1.60E-09	0	1	1	6	Unigene22692_gan_3	0	3036.43674	0	470319.625	854198.3125	817732.25	750726.8125	822240.5	596042.4375		High	High	Peak Found	High	High	High	High	0	9.93E-11	4.62	64.84
TSDQVHFFFAK		5.47E-06	0	1	1	21	Unigene54585_gan_3	0	1326.64771	0	8311622.75	8285583.25	7863855.5	7954565.25	7857499.25	5850682.25		High	High	High	High	High	High	High	0	2.31E-06	3.42	55.88
TSDVIEFECIPGYR	1xCarbamidomethyl [C9]	1.65E-07	0	1	1	13	Unigene55419_gan_3	0	1685.78395	0	2857038	4907973.094	3283927.656	3352512.719	3331835	3454706.672		High	High	High	High	High	High	High	0	1.12E-08	3.74	66.31
TSETLSQAGQK		0.00376199	0	1	1	5	Unigene133235_gan_3	0	1149.57461	0	220259.7344							High	Not Found	High	High	High	High	High	0.0002108	0.006356	1.83	21.93
TSEWLLCHTK	1xCarbamidomethyl [C7]	0.00288401	0	1	2	4	Unigene152198_gan_3	0	1274.61978	0		161216.5469	176034.75	195612.7188		116869.0469		Not Found	High	High	High	Not Found	Peak Found	High	0	0.0005056	1.75	41.98
TSGSITCLQSGWSPQPSCIK	2xCarbamidomethyl [C7; C18]	2.43E-07	0	1	1	14	Unigene55419_gan_3	0	2194.02671	0	5767592.25	9211796	6683677	6429990	6020716.75	6193135.375		High	High	High	High	High	High	High	0	8.98E-09	3.97	57.66
TSLQDFHLDEER		0.00172192	0	1	1	2	Unigene53312_gan_3	0	1489.69176	0	406485.6406	113570.1563	305821.2031		354497.7578	433249.8828		High	Peak Found	Peak Found	Not Found	High	Peak Found	High	0	0.0003424	2.39	49.67
TSLSSFSFGFK		0.0032939	0	1	4	2	Unigene56175_gan_3	0	1207.59937	0		339996.0313		316203.3125				Not Found	High	High	Peak Found	Not Found	Not Found	High	0	0.0005904	1.96	69.52
TSNFNADITLK		0.00291483	0	1	4	6	Unigene52981_gan_3	0	1223.62664	0	1760934.5	2752436.5	1256372.5	2840869.5	3601291.75	1995030.5		High	High	Peak Found	High	High	Peak Found	High	0	0.001113	2.29	48.47
TSPVDEQALR		0.00219908	0	1	1	7	Unigene55349_gan_3	0	1115.56913	0	838691.25	1261939	923501	937763.9375	1252937.5	992296.75		High	High	High	High	High	High	High	0	0.005004	1.54	32.55
TSQLLCQAR	1xCarbamidomethyl [C6]	0.00286871	0	1	2	10	Unigene174419_gan_3	0	1076.5517	0	15373613	14376913	11241689	30381668	30191170	5837599.5		High	High	High	High	High	High	High	0	0.00269	1.7	31.21
TSRPENAIIYNNNEDFQVK		7.35E-07	0	1	1	5	Unigene55777_gan_3	0	2252.0942	0	790399.875	1135526.25	1018058.125	932549.8125	507963.4063	316795.0313		High	High	High	High	High	Peak Found	High	0	3.51E-07	4.09	48.25
TSTADYAMFK		0.000594269	0	1	2	3	Unigene55632_gan_3	0	1134.51359	0	1690317.25	1486624.875	610509.9375	2529296.5	3506699.313	1094444.875		High	Peak Found	High	Peak Found	High	Peak Found	High	0	0.0001178	2.03	46.21
TSTPNGYDNGIIWATWQSR		1.97E-08	0	1	2	17	Unigene55632_gan_3	0	2167.02031	0	8246270	17188357.5	4305676.125	13015434	8243304	6297215.5		High	High	High	High	High	High	High	0	1.16E-09	4.18	72.45
TSTSEEICSFHLK	1xCarbamidomethyl [C8]	0.000123653	0	1	1	5	Unigene55837_gan_3	0	1538.71553	0	1006220.156	1674725.688	512438.7813	770967.8438	1088215.188	538480.6094		Peak Found	Peak Found	High	High	High	High	High	0	2.56E-05	2.98	47.47
TSYDPGEQIVYSCRPGYVSR	1xCarbamidomethyl [C13]	5.17E-05	0	1	1	6	Unigene55681_gan_3	0	2334.08192	0	7226951.5	7385740	7830679	6378386.5	5635412	8559284		High	High	High	High	High	High	High	0	6.35E-05	2.87	49.1
TTANAIYCPPK	1xCarbamidomethyl [C8]	0.0010334	0	1	1	3	Unigene31694_gan_3	0	1235.60888	0	145997.3281	365993.9063	294411.6563	285214.875	238012.875			Peak Found	High	High	Peak Found	High	Not Found	High	0	0.0002195	1.85	34.19
TTFPSLCQLCAGK	2xCarbamidomethyl [C7; C10]	3.17E-05	0	1	1	19	Unigene56125_gan_3	0	1482.70795	0	75023865.75	74681955.86	72320372.84	60417121.25	53694799.56	60403413.03		High	High	High	High	High	High	High	0	7.00E-05	2.68	61.05
TTGGKDEEVVQCLADGWSSQPTCK	2xCarbamidomethyl [C12; C23]	1.92E-06	0	1	1	2	Unigene22879_gan_3	1	2653.18686	0	240370.7969	363686.6875			191474.7813	80590.21094		High	Peak Found	Not Found	Not Found	High	Peak Found	High	0	0.0001076	2.39	59.74
TTGIVMDSGDGVTHTVPIYEGYALPHAILR		7.58E-08	0	1	1	7	Unigene53028_gan_3	0	3183.61431	0	3818744	4033132	4896941.25	4085593.125	3655437.875	3284266.75		High	High	High	Peak Found	High	Peak Found	High	0	1.67E-08	5.19	70.79
TTLPSQEVQALLEGTGR		1.72E-05	0	1	1	10	Unigene115498_gan_3	0	1799.94977	0	1143427.453	1938037.281	1279856.031	1362626.75	1462414.391	1096461.672		High	High	High	High	High	High	High	0	1.80E-05	3.19	75.89
TQEQLTPLVKK		0.00204133	0	1	1	7	Unigene2228_gan_3	1	1284.75218	0	1036518.5	1804274.75	2550321.875	2525382.75	1787572.75	19864685		High	High	High	High	High	High	High	0.0004558	0.00728	2.44	32.12
TQEQLTPLVK		0.00711522	0	1	1	7	Unigene2228_gan_3	0	1156.65721	0	83582272	82361760	110123888	103649320	75335016	34622032		High	High	High	High	High	High	High	0.0003839	0.01307	2.06	41.68
TPSAAYLWVGAGASEAEKTGAR		3.04E-06	0	1	1	1	Unigene54393_gan_3	1	2193.09347	0						430564.5938		Not Found	Not Found	Not Found	Not Found	Not Found	High	High	0	3.93E-07	3.59	59.81
TPSAAYLWVGAGASEAEK		2.66E-09	0	1	1	5	Unigene54393_gan_3	0	1807.8861	0	930437		440317.2813			444925.375		High	Not Found	High	High	Not Found	High	High	0	5.14E-09	4.97	62.71
TIQAVLTIPK		0.00042728	0	1	1	6	Unigene53312_gan_3	0	1083.67722	0	754316.4375	1021046.375	674496.25	503288.25	673811	810155.625		High	High	High	High	High	High	High	0	0.0001689	1.86	57.17
TIQELQTLHVSEK		2.98E-06	0	1	2	2	Unigene79894_gan_3	0	1525.82205	0	512211.375	698810.0625				639542.25		Peak Found	High	Not Found	Not Found	Not Found	High	High	0	3.85E-07	2.67	44.48
TIQVDNTDAEGR		4.22E-05	0	1	3	6	Unigene1022_gan_3	0	1318.62335	0	531036.5	987487.0625	557450.9375	607212	565596.6875	546016.125		High	High	High	High	High	High	High	0	2.80E-05	2.56	28.23
TITGFQTHTTPVLLAHGER		0.00285351	0	1	1	3	Unigene21862_gan_3	0	2079.09816	0		530533.5625	446221.3125	334811.2813		390851.5		Not Found	High	High	Peak Found	Not Found	High	High	0	0.0004908	1.54	48
TLTGKEIEIDIEPTDKVER		0.000653996	0	1	1	1	Unigene79589_gan_3	2	2186.15507	0		141448.6406				331056.8438		Not Found	Peak Found	Not Found	Not Found	Not Found	High	High	0	0.000138	2.25	51.31
TITLEVEPSDTIENVK		1.58E-07	0	1	5	6	Unigene55297_gan_3	0	1787.9273	0	2420083	4099772	2901979.5	2528092.75	2602404.75	926545.6875		High	High	High	High	High	High	High	0	1.49E-08	3.83	59.46
TLVLIGASGVGR		0.00235646	0	1	1	6	Unigene89509_gan_3	0	1142.68918	0	741903.3125	941299.0625	895559.25	835580.25	970371.5625	675917.5		High	High	High	High	High	High	High	0	0.001588	2.46	56.08
TIYTPGSTVLYR		0.000382104	0	1	1	10	Unigene54084_gan_3	0	1370.73144	0	21335262	8408980	7082953	12322165	16007476	8696878		High	High	High	High	High	High	High	0	7.56E-05	2.33	52.79
TMLELLNQLDGFDSR		0.00643284	0	1	4	1	Unigene152577_gan_3	0	1751.86326	0							NoQuanValues	Not Found	High	Not Found	Not Found	Not Found	Not Found	High	0	0.001288	2.37
TNALYVHGGYK		0.000268936	0	1	1	7	Unigene23553_gan_3	0	1222.6215	0	1367739.5	858005.6875	1070977.25	1224254.375	1378431.5	701662.3125		High	High	High	High	High	High	High	0	4.31E-05	2.16	30.31
TNCELFEK	1xCarbamidomethyl [C3]	0.00825429	0	1	1	46	Unigene55742_gan_3	0	1040.47172	0	704167396.1	856195498.3	838706578.6	715996113.4	757135525	863105322.3		High	High	High	High	High	High	High	0	0.01039	2.53	35.97
TLNHPDNQLQLTTGNGLFIAEGIK		9.45E-15	0	1	1	15	Unigene53981_gan_3	0	2594.35729	0	16828568.75	21024594	17722300	12002694.5	16053697.75	21255575		High	High	High	High	High	High	High	0	4.26E-16	5.93	68.76
TNCELFEKLGEYDFQNALLVR	1xCarbamidomethyl [C3]	4.67E-11	0	1	1	1	Unigene55742_gan_3	1	2559.2548	0						9319435		Not Found	Not Found	Not Found	Not Found	Not Found	High	High	0	2.21E-12	4.08	79.77
TNGSYGAWLHR		0.00034536	0	1	1	5	Unigene52944_gan_3	0	1261.60724	0	946005.0938	530149.375	832330.9063	248883.4688	1526671.063			High	High	Peak Found	High	High	Not Found	High	0	8.63E-05	2.69	43.01
TNQIGTVNDR		0.00572379	0	1	1	6	Unigene1221_gan_3	0	1117.55963	0	236633.0156	295204.0938	293580.0313	253238.25		251513.6719		High	High	High	High	High	High	High	0.0001967	0.008006	1.9	24.25
TPCEEILVK	1xCarbamidomethyl [C3]	0.00161547	0	1	1	4	Unigene22629_gan_3	0	1088.56562	0	378858.9063	641594.75	321307.7188	325628.8438		159606.5469		High	High	High	High	Not Found	Peak Found	High	0	0.0002569	1.98	40.93
TPCTVSCNIPVVSGK	2xCarbamidomethyl [C3; C7]	3.25E-08	0	1	1	12	Unigene55622_gan_3	0	1618.79274	0	6176549	12853764	4038607.25	12416694.5	6117495.5	2211334.125		High	High	High	High	High	Peak Found	High	0	4.36E-08	5.06	45.55
TPCTVSCNIPVVSGKECEEIIR	3xCarbamidomethyl [C3; C7; C17]	7.31E-13	0	1	1	11	Unigene55622_gan_3	1	2548.22041	0	590740.375	1567361.125	767075.25	1545360.5	752512.5	15476390.94		High	High	High	High	High	High	High	0	2.12E-14	5.17	54.58
TPENFPCKDLDENYCR	2xCarbamidomethyl [C7; C15]	0.00103891	0	1	2	5	Unigene53979_gan_3	1	2057.86915	0	283882.125	555483.875	310069.9375	274548.3438	234218.0938			High	High	High	High	High	Not Found	High	0.0003449	0.01911	2	43.42
TPEQCPSVVSLLSESYNPHVR	1xCarbamidomethyl [C5]	0.000295972	0	1	1	3	Unigene153582_gan_3	0	2399.16598	0				254156.1719	128174.4609	241994.25		Not Found	Not Found	High	High	Peak Found	High	High	0	0.0002361	2.99	67.51
TPEVSPEPK		0.00206315	0	1	1	2	Unigene153540_gan_3	0	983.5044	0	240814.5469	788221.0625	447816.9063	244315.3438		342299.0625		Peak Found	High	Peak Found	Peak Found	Not Found	High	High	0	0.0003429	2.59	24.22
TPFLLVGTQIDLR		0.00211874	0	1	1	1	Unigene153406_gan_3	0	1472.84714	0				457812.4375				Not Found	Not Found	Not Found	High	Not Found	Not Found	High	0	0.0004932	2.14	77.86
TPFLLVGTQIDLRDDPSTIEK		0.00450695	0	1	1	2	Unigene153406_gan_3	1	2358.25512	0		121724.8281				574693.75		Not Found	Peak Found	Not Found	High	Not Found	High	High	0	0.00113	2.46	73.02
TPHASSAFLNLIGFVSR		9.41E-09	0	1	1	7	Unigene132058_gan_3	0	1816.97044	0	1545213.625	1732805.5		1062198.125				High	High	Not Found	High	Not Found	High	High	0	3.36E-06	4.08	80.36
TNEAQAIETAR		0.00116169	0	1	3	4	Unigene143531_gan_3	0	1203.59641	0	2050329.375	3504183	2559105.5	2220212.75	2320354	567003.4375		High	Peak Found	High	High	Peak Found	High	High	0	0.0005735	2.73	30.73
SQIHDIVLVGGSTR		0.000136084	0	1	1	1	Unigene22795_gan_3	0	1481.80707	0	1014701	1591920.5	915578.8125	892674.0625	529403.3125			Peak Found	Peak Found	Peak Found	High	Peak Found	Not Found	High	0	2.44E-05	3.16	44.48
TFIAIKPDGVQR		0.00218742	0	2	3	15	Unigene55194_gan_3; Unigene79329_gan_3	0	1344.76341	0	6534820.75	10147994.5	9797239.5	8448520.25	8052973	5582543	NotUnique	High	High	High	High	High	High	High	0	0.0005156	2.76	43.21
TFFPEEISSMVLTK		0.000325724	0	1	1	1	Unigene120909_gan_3	0	1628.82402	0							NoQuanValues	Not Found	High	Not Found	Not Found	Not Found	Not Found	High	0	3.99E-05	2.37
STLNEIYFGK		0.00563333	0	1	1	4	Unigene22370_gan_3	0	1171.59937	0							NoneMonoisotopic	High	Not Found	High	Not Found	High	High	High	0	0.001441	2.16
STMILNICTR	1xCarbamidomethyl [C8]	0.000671627	0	1	1	13	Unigene56344_gan_3	0	1208.61259	0	2687696.25	3796722.75	3090814	2312821.25	3497776.5	2337167.75		High	High	High	High	High	High	High	0	0.001992	2.84	54.91
STQDTVMALDALSAYWIASHTPEER		1.98E-12	0	1	1	6	Unigene52944_gan_3	0	2792.31958	0	131843.0313	499615.0625	367931.3438	318724.1875	589033.4375	264627.6875		Peak Found	High	High	High	High	High	High	0	3.93E-14	5.73	84.41
STQQQEDQEQKEEDEDDEQTLRR		0.00482921	0	1	1	8	Unigene80296_gan_3	2	2864.24127	0	141346.8594	502574.1719	283743.25	138545.4688	96689.82031	456216.9688		High	High	High	High	Peak Found	High	High	0	0.0009269	2.64	25.38
STSIIATIGPASHSVESLK		0.00719112	0	1	1	5	Unigene27756_gan_3	0	1898.02293	0	485743.2344	246511.375	470123.4844	480954.6563	398611.0313	86825.85938		High	Peak Found	Peak Found	High	High	Peak Found	High	0.0003839	0.01487	2.08	57.95
STSTVIMLTDGDANVGESRPEK		1.65E-09	0	1	3	5	Unigene139_gan_3	0	2307.11328	0	1158319.5	1062614.125	1249590.25	468386.75	663201.5	1017884.188		High	High	High	High	Peak Found	High	High	0	4.09E-10	5.46	49.65
STTTGHLIYK		0.00204133	0	1	1	2	Unigene53254_gan_3	0	1120.5997	0		579802.6875	358492.0625	305987.8125	197187.4063	206408.4531		Not Found	High	Peak Found	Peak Found	Peak Found	High	High	0	0.0003388	2.44	27.41
STVEGIQASVK		0.00259311	0	1	1	5	Unigene92379_gan_3	0	1118.60518	0	559033.25	1082958.5	541903.4375	467262.4063	295399.3438			High	High	High	High	Peak Found	Not Found	High	0	0.0005422	2.13	34.21
SVFPEQANNNEWAR		0.0013269	0	1	2	3	Unigene154095_gan_3	0	1661.76666	0	252257.4688		281588.3125	260029.3594	273752.875	221769.7656		Peak Found	Not Found	High	High	Peak Found	High	High	0	0.0002955	1.86	51.22
SVGGKENLIWELLNQAQEHYGK		1.09E-13	0	1	1	18	Unigene56125_gan_3	1	2513.27831	0	5942523.375	9179773.5	12476253.5	5778841.5	8902088.75	26799284		High	High	High	High	High	High	High	0	1.75E-14	7.29	80.36
SVGGKENLIWELLNQAQEHYGKDK		5.20E-16	0	1	1	19	Unigene56125_gan_3	2	2756.40022	0	930894.8125	2029441.25	5203803.938	2647904.813	1595246.188	129191922		High	High	High	High	High	High	High	0	3.19E-16	7.71	78.55
SVIVIIQTPDGVPIK		0.00539904	0	1	1	4	Unigene54084_gan_3	0	1578.94652	0	518167.9063	885285.5625	452982.1875	576753.8125	666856.625	220378.4219		High	Peak Found	High	Peak Found	High	High	High	0.0002108	0.008109	2.23	67.77
SVIVIIQTPDGVPIKR		1.61E-06	0	1	1	33	Unigene54084_gan_3	1	1735.04763	0	8841199.25	18321748.5	10220822	9157232	11237443.5	9153093		High	High	High	High	High	High	High	0	1.77E-07	3.96	58.96
SVNSCVYFYR	1xCarbamidomethyl [C5]	0.000979867	0	1	1	13	Unigene54632_gan_3	0	1294.58848	0	5104294.5	6397124.5	4496951	4943142	5378313	2154048.25		High	High	High	High	High	High	High	0	0.0002062	2.37	49.23
SVSAFAPICNPVLCPWGK	2xCarbamidomethyl [C9; C14]	1.59E-05	0	1	1	5	Unigene130940_gan_3	0	2002.98775	0	726629.625		976870.9375		790344.1875	6832363.5		High	High	Peak Found	High	High	High	High	0	1.83E-06	3.1	77.73
SVSLPSLDPVSVK		0.00215281	0	1	1	5	Unigene130436_gan_3	0	1327.74676	0	1171870.25	900183.5625	671147.25	760686.875	718338.5625	334590.6875		High	High	Peak Found	High	High	High	High	0	0.0004975	2.06	61.89
SVSTSTTFVQGHR		0.000386192	0	1	2	7	Unigene174503_gan_3	0	1406.70227	0		448613.4844	559188.6328	358965.1406	109766.8125	389099.75		Not Found	High	High	High	Peak Found	High	High	0	7.75E-05	2.38	29.52
SVTEQGAELSNEER		9.44E-07	0	1	1	6	Unigene30833_gan_3	0	1548.71362	0	1995049.078	2951903	2597521.352	2128507.055	1483756.25	1790227.375		High	High	Peak Found	High	High	High	High	0	8.75E-08	3.93	31.27
SVTHANALTVMGK		2.17E-07	0	1	1	13	Unigene176942_gan_3	0	1328.6991	2	2566096309	2986795790	3013210278	2801181444	2645153669	2539960383		High	High	High	High	High	High	High	0	9.93E-09	3.92	35.72
SVTHANALTVMGK	1xOxidation [M11]	0.00236902	0	1	1	11	Unigene176942_gan_3	0	1344.69401	0	638556.9766	1260350.656	1472833.469	574404.8047	446590.5313	715238.25		High	High	High	High	High	High	High	0	0.0004548	1.98	26.2
SVVALHNLINNK		0.00340064	0	1	1	3	Unigene22736_gan_3	0	1321.75866	0	209780.8125		217966.5469	206364.7188	235299.5781	188008.9531		Peak Found	Not Found	High	Peak Found	High	High	High	0	0.000834	1.87	46.44
SVYAFSARPLAGGEPLSLGSLR		1.02E-07	0	1	1	6	Unigene53497_gan_3	0	2248.20844	0	409699.0313	1584023.75	1363449.875	1433639.625	1029606.188	13334970		High	High	Peak Found	High	High	High	High	0	6.89E-08	3.5	70.23
SWFEPLVEDMQR		0.000299139	0	1	1	4	Unigene56460_gan_3	0	1536.71514	0	667955.25	638977.875	686885.4375	429742.7813	1188340.125			High	High	High	Peak Found	High	Not Found	High	0	5.49E-05	3.11	78.42
STGSWSALQTQDQK		2.08E-05	0	1	1	8	Unigene55670_gan_3	0	1536.72888	0	4889238.5	5929766.5	3646038.25	4618985	5660651	4416568.5		High	High	High	High	High	High	High	0	7.75E-06	3.74	39.97
STGKPTLYNVSLVLSDTASTCY	1xCarbamidomethyl [C21]	0.000141249	0	1	1	12	Unigene174419_gan_3	0	2377.15917	0	1493796.094	2271977.125	819195.625	3978136.75	3129163.5	340648.25		High	High	High	High	High	Peak Found	High	0	2.37E-05	3.04	76.15
STELCAHWQSR	1xCarbamidomethyl [C5]	0.000657485	0	1	1	7	Unigene3405_gan_3	0	1374.62191	0	422666.2188	443695.1406	442723.0156	154593.5156		275818.375		High	High	High	High	Not Found	High	High	0	0.000342	1.66	33.88
STELCAGNLAGGADSCQGDSGGPLVCFEKDK	3xCarbamidomethyl [C5; C16; C26]	0.00174033	0	1	1	3	Unigene54923_gan_3	1	3200.3929	0	202682.125	373489.9063	271716.625	280917.9688	248828.7188			Peak Found	Peak Found	High	High	High	Not Found	High	0	0.0003988	2.04	60.03
SQWIGKPTCK	1xCarbamidomethyl [C9]	0.00121865	0	1	1	7	Unigene55419_gan_3	0	1204.6143	0	8465030	12735543	7594040.5	8237678.5	4435284.25	7060506		Peak Found	High	High	High	High	High	High	0	0.004022	2.14	27.86
SRGPTVNLSPPSEQCLPER	1xCarbamidomethyl [C15]	0.000299139	0	1	2	5	Unigene55951_gan_3	1	2124.05023	0	578777.9375	750614.5	874783.125	714249.3125	470437.25	477515.5313		Peak Found	Peak Found	High	High	High	High	High	0	0.0003248	2.69	46.27
SRLPGIIAEGR		0.00102792	0	1	1	12	Unigene54585_gan_3	1	1168.67968	0	4672883.875	4533800.875	5575185	5413208.875	3778014.375	2962296.75		High	High	High	High	High	High	High	0	0.0002395	2.63	40.61
SRYDSIDSYLSECGEK	1xCarbamidomethyl [C13]	8.15E-06	0	1	1	2	Unigene118912_gan_3	1	1908.828	0							NoQuanValues	Not Found	High	Not Found	Not Found	Not Found	Not Found	High	0	5.42E-07	3.84
SSDEAVILCK	1xCarbamidomethyl [C9]	0.00288401	0	1	2	2	Unigene80493_gan_3	0	1121.5507	0	187719.875			89042.21875	281680.6563	147215.1875		Peak Found	Not Found	Not Found	Peak Found	High	High	High	0	0.0006949	1.73	37.17
SSDFKLNELK		0.000230475	0	1	1	8	Unigene56125_gan_3	1	1180.62083	0	67933.875		787419.2539	806189.3672	321014.6406	44957190		High	High	High	High	Peak Found	High	High	0	4.40E-05	3.09	41.13
SSELVSANR		0.00597213	0	1	1	6	Unigene54585_gan_3	0	962.49015	0	2666501.25	251331.5625	1461377.875	1562937.25	2614144.5	2576843		High	High	High	High	High	High	High	0	0.001558	2.33	24.54
SSENPNEVFR		0.00325907	0	1	1	4	Unigene28148_gan_3	0	1178.54364	0	353351.2188	467110.75	536006.6875	735880.875	518064.25	559171.1875		Peak Found	High	Peak Found	High	High	High	High	0	0.0007927	2.26	34.31
SSFFVNGLTLGGQK		2.11E-05	0	1	1	6	Unigene3337_gan_3	0	1454.7638	0	1022759.688	1407647.375	1208574.5	1594834	567766.125	994492.0625		High	High	High	High	High	High	High	0	1.82E-06	3.15	67.57
SSFLGSSSSSSFTHTSHTNEILK		1.21E-05	0	1	1	2	Unigene21446_gan_3	0	2441.15792	0							NoQuanValues	High	Not Found	High	Not Found	Not Found	Not Found	High	0	9.70E-07	2.84
SSGSLLNNAIK		0.000308844	0	1	1	12	Unigene53408_gan_3	0	1103.60551	0	6458667.5	8490146	7725471	9723240	7009264	4947283		High	High	High	High	High	High	High	0	0.0004449	2.77	42.91
SWPAIGECSSALHWLSR	1xCarbamidomethyl [C8]	1.31E-09	0	1	1	34	Unigene53459_gan_3	0	1956.93849	0	19056236	24646359.5	17999729.5	19296113.5	23142110	24883957		High	High	High	High	High	High	High	0	2.49E-08	4.15	72.75
SSIGTALDHK		0.00465293	0	1	1	5	Unigene53527_gan_3	0	1028.5371	0	768921.25	503539.3438	441580.6563	566915.375	440221.2188	570706.4375		High	High	High	High	Peak Found	High	High	0	0.001335	1.75	27.38
SSSSGHYVSWVK		0.000126987	0	1	1	9	Unigene157709_gan_3	0	1323.63279	0	1205759.063	1928135.125	1292458.688	1268546.344	1246947.094	1004113.375		High	High	High	High	High	High	High	0	2.00E-05	2.86	36.8
SSTSPDHILFHLNAAALGNGGLYTCR	1xCarbamidomethyl [C25]	9.50E-12	0	1	1	20	Unigene54000_gan_3	0	2772.35222	0	6569667.5	5863558.5	7669492.25	6519399.25	5976935.5	9672644.25		High	High	High	High	High	High	High	0	2.69E-10	6.25	68.34
SSVAVPYVIVPLK		0.000493295	0	1	1	13	Unigene56344_gan_3	0	1371.82461	0	4858355.5	4415311.25	4413572.125	2752075.25	5019825	2597180.75		High	High	High	High	High	High	High	0	0.0001839	1.95	68.82
SSVAVPYVIVPLKVGLHEVEVK		1.97E-05	0	1	1	4	Unigene56344_gan_3	1	2362.37444	0						6893630.5		Not Found	Not Found	Not Found	Not Found	Not Found	High	High	0	3.27E-06	4.42	73.42
STAGDTHLGGEDFDNR		1.89E-05	0	1	1	12	Unigene22795_gan_3	0	1691.72558	0	3314553.5	4590180.625	2674366.625	3073620.375	3052148.375	1639501.438		High	High	High	High	High	High	High	0	8.77E-06	2.94	33.1
STATISGLKPGVDYTITVYAVTGR		3.03E-08	0	1	1	4	Unigene53601_gan_3	0	2470.31878	0	697605.3125	1579094.375	1159073	1227837.25	975425			Peak Found	High	High	High	High	Not Found	High	0	9.25E-09	4.87	69.78
STATWAER		0.00503885	0	1	1	4	Unigene147291_gan_3	0	921.44247	0	2491980	3807465.75	3130001.75	3027164.25	3437541.75	2387575.25		High	High	Peak Found	Peak Found	High	High	High	0	0.003174	2.12	28.64
STCTYVGAAK	1xCarbamidomethyl [C3]	0.00578489	0	1	2	3	Unigene24513_gan_3	0	1057.49827	0	189905.4375	195418.4063	240032.0469	161509.75	39629.61328	189745.8125		High	High	Peak Found	Peak Found	Peak Found	High	High	0	0.001331	1.6	24.22
STDYGIFQINSR		9.63E-05	0	1	1	9	Unigene36886_gan_3	0	1400.68047	0	667353.875	1611104.125	730063.5	1680474.5	954407.5625	674186.125		High	High	High	High	High	High	High	0	7.57E-05	3.19	60.06
STEFQLFASPHGK		0.000216217	0	1	4	9	Unigene54376_gan_3	0	1448.71685	0	1633844.5	2212273.688	1746087.063	1569616.313	1832316.25	1409487.375		High	High	High	High	Peak Found	High	High	0	3.39E-05	2.76	52.38
STELCAGNLAGGADSCQGDSGGPLVCFEK	3xCarbamidomethyl [C5; C16; C26]	0.00020831	0	1	1	3	Unigene54923_gan_3	0	2957.271	0	245606.6406	826170.125	441385.7813	534569.25	392627.9063			Peak Found	High	Peak Found	Peak Found	High	Not Found	High	0	2.36E-05	3.85	64.47
SSQQLQQYHQIIK		1.71E-05	0	1	1	3	Unigene54190_gan_3	0	1600.84418	0	296890.5313	320674.4688	334007.1875	270093.375	258173.9844			High	High	Peak Found	High	Peak Found	Not Found	High	0	2.51E-06	2.55	37.33
TFHEASEDCISR	1xCarbamidomethyl [C9]	0.000187277	0	1	2	12	Unigene173617_gan_3	0	1451.62197	0	2531574.25	3209434.25	2338250.5	2052712.125	2278618.063	2472623		High	High	High	High	High	High	High	0	0.007649	2.54	27.66
SYCNDQSTGDIK	1xCarbamidomethyl [C3]	0.00196675	0	1	2	2	Unigene3777_gan_3	0	1387.57943	0	67739.16406	195886.9219	109966.625	71682.14063	118915.125	54567.15234		Peak Found	High	High	Peak Found	Peak Found	Peak Found	High	0	0.000324	1.74	25.06
SYKVAGEAGIEEEHVTLK		4.06E-09	0	1	1	2	Unigene55338_gan_3	1	1960.0022	0						679162.8125		Not Found	Not Found	Not Found	Not Found	Not Found	High	High	0	2.88E-10	3.45	41.54
TDLKYYEDQQK		0.000411657	0	1	2	2	Unigene55339_gan_3	1	1430.6798	0						1642820.625		Not Found	Not Found	Not Found	Not Found	Not Found	High	High	0	8.29E-05	1.68	31.8
TDLKYYEDQQKQLEQVIAK		1.07E-07	0	1	2	2	Unigene55339_gan_3	2	2340.20817	0	170318.5781	1481190.438	485644.625	419141.4688	218390.8125	2073770.438		Peak Found	Peak Found	Peak Found	Peak Found	Peak Found	High	High	0	1.02E-08	4.55	58.86
TDLTSANDYMSTVTIR		2.16E-07	0	1	4	7	Unigene23843_gan_3	0	1787.848	0	4411796.594	5556837.094	4700129.594	3432115.5	5576352.938	1963229.875		High	High	High	High	Peak Found	High	High	0	3.56E-07	3.9	60.31
TDQVIQSLIALVNDPQPEHPLR		2.41E-08	0	1	2	6	Unigene152729_gan_3	0	2483.32526	0	518258	1364943.375	960411.5	1094884.25	696776.8125			High	High	High	High	High	Not Found	High	0	1.90E-09	5.12	82.44
TDRDRYELLCLDNSR	1xCarbamidomethyl [C10]	0.00215281	0	1	4	1	Unigene54376_gan_3	2	1925.9134	0							NoQuanValues	Not Found	Not Found	Not Found	High	Not Found	Not Found	High	0	0.0005031	1.92
TEAEIAHIALETLEGHQR		6.23E-07	0	1	2	4	Unigene80525_gan_3	0	2018.03014	0	161962.9063	618067.0625	762582.25	280072.2813	569676.25	198202.0625		Peak Found	High	High	High	Peak Found	Peak Found	High	0	3.30E-08	3.99	69.99
TEEDDLETDFYK		0.000528624	0	1	1	2	Unigene56409_gan_3	0	1504.63258	0	340348.0938	480696.375		422959.75				Peak Found	Peak Found	Not Found	High	Not Found	Not Found	High	0	0.0001078	2.3	54.39
TEEDDLETDFYKDLIHLTQK		4.39E-07	0	1	1	1	Unigene56409_gan_3	1	2453.17184	0							NoQuanValues	Not Found	Not Found	Not Found	High	Not Found	Not Found	High	0	4.55E-08	3.52
TEESQAAALSPVR		0.000189281	0	1	1	6	Unigene157626_gan_3	0	1358.69103	0	368051.375	688797.5	462859.0313	713639.3125	293314.625			High	High	High	High	Peak Found	Not Found	High	0	9.76E-05	3.04	39.34
TEGDGLYTLNSEK		0.000237953	0	1	3	11	Unigene54672_gan_3	0	1426.66963	0	10371813	20731628	3881134.75	16414003	42721052	2224271.5		High	High	Peak Found	High	High	High	High	0	0.0001516	3.28	42.47
TEGDGLYTLNSEKHWTNK		3.27E-08	0	1	3	2	Unigene54672_gan_3	1	2092.99342	0		575133.1875		89239.09375		6195069.5		Not Found	Peak Found	Not Found	Peak Found	Not Found	High	High	0	3.88E-05	4.3	42.95
TEIDKPSQMQVTDVQDNSISVR		8.44E-10	0	1	1	5	Unigene53601_gan_3	0	2490.21406	0	560011.125	1013178.563	807934.0625	659151.375	638815.125	73545.25781		High	High	High	High	High	Peak Found	High	0	3.63E-11	4.93	48.43
TELHISNLDLETDPGK		5.98E-09	0	1	1	12	Unigene53395_gan_3	0	1781.89158	0	5897569	6956228	5570411.75	4946575.5	5869986	685591.7188		High	High	High	High	High	High	High	0	3.93E-05	4.12	54.16
TENLLGSYFPK		0.000657485	0	1	1	11	Unigene142263_gan_3	0	1268.65213	0	1304761.625	1967466.875	1569731.375	1897124.875	1714952.625	919681.6875		High	High	High	High	High	High	High	0	0.0003745	3.27	66.08
TESSTVTPTLPGETR		2.02E-05	0	1	2	6	Unigene53765_gan_3	0	1575.78606	0	1927421.75	3233059	1508554.375	1861530	1628333.75	1541755.125		High	High	High	Peak Found	High	High	High	0	1.20E-05	2.94	41.15
TETQEKNPLPSK		0.00310682	0	1	1	4	Unigene54004_gan_3	1	1371.71143	0	560908.0469	430273.375	337566.375	761821.7188	375660.2344			High	High	High	High	Peak Found	Not Found	High	0	0.008602	1.72	22.93
TETVCNFTDGTLVQHQEWDGK	1xCarbamidomethyl [C5]	4.15E-06	0	1	1	5	Unigene2816_gan_3	0	2465.10378	0	309965	449858.9063	397666.9375	267074.0625	296708.8125			High	High	High	High	High	Not Found	High	0	1.31E-06	3.81	57.12
TEVAPPLNENR		0.00108986	0	1	2	11	Unigene131837_gan_3	0	1239.63279	0	1451140	1175729.75	1071914	1152828.75	1101281.375	992865.0625		High	High	High	High	High	High	High	0	0.001705	2.28	33.19
TEVNYTQLVDLHAR		0.00131986	0	1	1	2	Unigene52919_gan_3	0	1658.84966	0	144687.1406		224454.5781	151100.6094	188158.7656			Peak Found	High	Peak Found	High	Peak Found	Not Found	High	0	0.0002033	2.16	56.28
TEVSNNHVLIYLDK		1.86E-08	0	1	1	15	Unigene53408_gan_3	0	1644.85916	0	10154948	14439224	11008327.5	13626355.5	12172226.5	1677210.813		High	High	High	High	High	High	High	0	3.55E-09	4.99	51.07
TEWLDGKHVVFGR		0.000312149	0	1	2	3	Unigene54602_gan_3	1	1543.80159	0						2097953.781		Not Found	Not Found	Not Found	Not Found	Not Found	High	High	0	0.0006126	2.71	50.7
TEYEVDLDER		0.000899918	0	1	1	9	Unigene53395_gan_3	0	1268.5641	0	5967337	2877148.5	7780849.5	4137803.75	6473983			High	High	High	High	High	Not Found	High	0	0.0008847	2.62	43.84
TEYYEEQMEAFKR		2.74E-06	0	1	4	7	Unigene52981_gan_3	1	1723.76321	0	504489.125	942090.375	571494.5625	836453.7813	1070665.5	823952.25		High	High	Peak Found	High	High	Peak Found	High	0	4.57E-05	2.89	49.42
TDHFFGSHLEFVCSEGYILIGPTTSNCEIQDK	2xCarbamidomethyl [C13; C27]	2.49E-05	0	1	1	3	Unigene56156_gan_3	0	3701.68867	0		1272655.313						High	High	Not Found	Not Found	Not Found	Not Found	High	0	1.99E-06	4.12	75.64
TDGFGIDTCR	1xCarbamidomethyl [C9]	0.00164145	0	1	1	5	Unigene22732_gan_3	0	1141.49425	0	770957.875	1055328.125	959707.5	722263.5625	500007.3438			High	High	High	High	High	Not Found	High	0.0003449	0.02386	1.95	40.9
TDGCHVYLSK	1xCarbamidomethyl [C4]	0.00354836	0	1	2	7	Unigene141244_gan_3	0	1179.54628	0	399688.4844	690427.75	448374.7344	443526.3906	28231.4043			High	High	High	High	Peak Found	Not Found	High	0	0.0006288	1.98	26.11
TDDYLDQPCLETINR	1xCarbamidomethyl [C9]	2.54E-06	0	1	2	6	Unigene55543_gan_3	0	1852.83817	0	335122.1875	471432.4688	383093.7188	378460.4063	352917.5313	279149.25		High	High	High	High	High	High	High	0	2.36E-07	2.98	57.24
SYLSMVGSCCTSPSPTVCFLTER	3xCarbamidomethyl [C9; C10; C18]	1.36E-06	0	1	2	5	Unigene55732_gan_3	0	2639.16084	0	443065.9375	471999.125	372526.5625	423211.8125	766552.3125	385174.25		High	High	High	High	Peak Found	High	High	0	1.58E-06	3.54	74.19
SYQDPSNAQFLESIR		3.17E-05	0	1	1	6	Unigene154268_gan_3	0	1754.8344	0	644109.6875	1078910.375	940899.3125	913240.1875	830847.125	774594.3125		High	High	High	High	High	High	High	0	5.28E-06	3.6	60.68
SYSSVSCLVTHEGR	1xCarbamidomethyl [C7]	4.83E-07	0	1	1	23	Unigene447_gan_3	0	1581.73258	0	129927644	231488224	98938244	323452600	530164064	126735164		High	High	High	High	High	High	High	0	2.28E-07	3.66	42.1
SYTITGLQPGTDYK		9.38E-05	0	1	1	10	Unigene53601_gan_3	0	1543.76386	0	3490235.75	5010778.5	4254697.5	4401057	3019230.5	2568965.5		High	High	High	High	High	High	High	0	9.35E-06	3.26	51.32
TAAIGIDLGTTYSCVGVFQHGK	1xCarbamidomethyl [C14]	5.18E-09	0	1	1	3	Unigene153885_gan_3	0	2295.14379	0	279801.6875	601163.5		956007.5625	558841.9375	210609.4063		Peak Found	High	Not Found	High	Peak Found	High	High	0	3.52E-10	3.88	67.14
TAALILHGQK		0.00196675	0	1	1	4	Unigene5256_gan_3	0	1051.62585	0	143995.0469	197999.625	167535.6875	154196.2031	193895.7656	61201.30859		High	High	Peak Found	High	High	Peak Found	High	0	0.0004501	2.32	29.37
TAEAQLAYELQGAR		0.000111167	0	1	1	7	Unigene934_gan_3	0	1520.77035	0	482363.0859	890351.6406	558364.3906	389482.7188	415999.7266	178635.1406		High	High	High	High	High	High	High	0	3.32E-05	2.64	55.9
TAGWNIPMGLLYSR		6.18E-06	0	1	1	22	Unigene56125_gan_3	0	1578.80971	0	14848996.13	15363187.13	12896336.13	8855277	12348450.38	17984794.56		High	High	High	High	High	High	High	0	5.44E-06	3.48	80.21
TAGWNIPMGLLYSR	1xOxidation [M8]	0.00116169	0	1	1	7	Unigene56125_gan_3	0	1594.80462	0	39209968.69	41583251.63	26122021.5	24453455.63	28816572	29155169.31		High	High	High	High	Peak Found	High	High	0	0.003197	3.12	71.78
TAHCFLTDQGAAK	1xCarbamidomethyl [C4]	0.000895143	0	1	1	12	Unigene75688_gan_3	0	1419.66852	0	328725.0078	444424.9063	311360	318186.9063	267649.0625	353307.5938		High	High	High	High	High	High	High	0	0.002374	1.95	31.08
TAPYVVTGSVDQTVK		5.60E-05	0	1	1	4	Unigene11787_gan_3	0	1564.82171	0	328306.9375	601683.3125	531835		435578.125			Peak Found	High	High	High	High	Not Found	High	0	2.62E-05	2.93	44.86
SYELPDGQVITIGNER		1.01E-06	0	1	3	24	Unigene53028_gan_3	0	1790.89192	0	11364141.31	18010101.13	12120461.56	10703968	8787465.563	10009998.81		High	High	High	High	High	High	High	0	3.84E-06	3.23	66.47
TAQALPSGAGSQETK		0.00248513	0	1	2	4	Unigene5321_gan_3	0	1445.72306	0	380623.1875	604539.4375	566009.4375	391931.0313	457321.6875			High	High	High	Peak Found	High	Not Found	High	0	0.0005157	2.74	25.85
TASAPQHGALAGSTDASK		0.00141435	0	1	1	5	Unigene22629_gan_3	0	1669.814	0							NoQuanValues	Not Found	High	High	High	Not Found	High	High	0	0.0002202	2.37
TASICEVGAIR	1xCarbamidomethyl [C5]	0.00216428	0	1	1	5	Unigene52942_gan_3	0	1176.60413	0	1767952.25	3367622.5	1524587.625	2784983.5	3578332.75	1167312		High	High	Peak Found	Peak Found	High	High	High	0	0.000363	2.23	42.15
TATESFASDPILYRPVAVALDTK		0.00296169	0	1	1	3	Unigene21925_gan_3	0	2465.29223	0	223600.5781	366132.9688	218729.5469	294759.1563		129186.9531		High	Peak Found	High	High	Not Found	Peak Found	High	0.0003839	0.01491	1.96	73.14
TATPQQAQEVHEK		0.00028213	0	1	1	9	Unigene55814_gan_3	0	1466.7234	0	2121927.188	4165248	3209469.375	2129019.563	2122612.563	2530823.875		High	High	High	High	High	High	High	0	0.0001675	2.24	20.82
TCCEEQDKANCFR	3xCarbamidomethyl [C2; C3; C11]	7.01E-07	0	1	1	10	Unigene22099_gan_3	1	1717.6727	0	2406982.625	3056223.125	2585270.75	3032251.25	2789217.25	2120181.188		High	High	High	High	High	High	High	0	8.95E-08	3.57	24.93
TCPKPDDLPFATIVPLK	1xCarbamidomethyl [C2]	3.38E-07	0	1	1	13	Unigene55681_gan_3	0	1912.02485	0	7846780.25	6721252.5	8445705.75	5781901.5	5014716.25	1918085.813		High	High	High	High	High	High	High	0	1.28E-06	2.22	70.56
TCVDINECR	2xCarbamidomethyl [C2; C8]	0.00411769	0	1	2	6	Unigene53231_gan_3	0	1166.49287	0	365164.9688	449693.0938	336296.5313	430934.125	419098.7813	309443.125		High	High	High	High	High	High	High	0	0.003124	1.95	29.25
TDASDVKPC	1xCarbamidomethyl [C9]	0.00248513	0	1	1	6	Unigene55681_gan_3	0	992.43534	0	641239.3125	438055.3438	427373.125	344411.875	657774.0625	683091.125		High	High	High	High	High	High	High	0	0.0005176	2.5	21.84
TDDPDLPEENQASK		3.43E-05	0	1	1	2	Unigene173007_gan_3	0	1558.68674	0	1342274.625	2108665	1081945.25	1575353.5	1291143.875	277737.0313		High	High	Peak Found	Peak Found	Peak Found	Peak Found	High	0	2.63E-05	3.16	31.01
TDDPDTFYSFK		0.000310492	0	1	1	9	Unigene53417_gan_3	0	1335.57394	0	3218772.75	3074140.25	2390237	3627262.75	2289089.25	1768311.5		High	High	High	High	High	High	High	0	6.60E-05	2.7	55.33
TDDYLDQPCCETINR	2xCarbamidomethyl [C9; C10]	1.84E-06	0	1	2	4	Unigene55540_gan_3	0	1899.78475	0	882945.4375		1028355.375		932390.375			High	Not Found	High	Not Found	High	High	High	0	1.13E-07	3.52	45
TAQDTLTSVQESQVAQR		6.21E-09	0	1	1	5	Unigene53214_gan_3	0	1861.92501	2	45902636	74461786	73855986	59435448	37685841	39168068		High	High	High	High	High	Peak Found	High	0	3.18E-10	4.18	40.72
KEDLVFIFWAPESAPLK		4.59E-09	0	1	2	10	Unigene54486_gan_3	1	1990.06843	0	1779240.813	2705831	2468760	2146761.563	2076858.375			High	High	High	High	High	Not Found	High	0	4.29E-08	5.04	80.94
LIFSTITSK		0.00517445	0	1	4	2	Unigene10418_gan_3	0	1009.59282	0	497019.1875	811403.5625	581771.9375	586506	492615.3125	554922.8125		Peak Found	High	Peak Found	Peak Found	High	Peak Found	High	0	0.001004	1.34	54.48
KDLCGPLEK	1xCarbamidomethyl [C4]	0.000779512	0	1	2	15	Unigene55160_gan_3	1	1059.55031	0	228624.543	2917969.375	385936.3594	1875338.281	2962778.813	90230.10156		High	High	High	High	High	Peak Found	High	0	0.0001877	2.32	27.64
EDQTEYLEER		0.0056035	0	2	2	5	Unigene55344_gan_3; Unigene54387_gan_3	0	1311.56992	0	597749.5	761238.5	456136.5	483004.2813	626392.0625		NotUnique	High	High	High	High	High	Not Found	High	0	0.002258	2.4	36.18
EDSCQLGHAEGPCLGMVTR	2xCarbamidomethyl [C4; C13]	1.61E-05	0	1	1	4	Unigene55943_gan_3	0	2116.92087	0	768102.4375		904929.5	583349.25	536094.5625	348899.5625		High	Not Found	High	High	High	Peak Found	High	0	1.86E-06	3.51	47.17
EDSSIHWERPQKPR		0.0015899	0	1	1	19	Unigene53408_gan_3	0	1764.87761	0	1904300	2671936.031	2301832.578	2511371.289	2185138.648	610497.3438		High	High	High	High	High	High	High	0	0.001897	2.51	28.42
EDVRPDTPR		0.00309035	0	1	1	8	Unigene56125_gan_3	0	1084.53816	0	64435480	52807138	39509081	32388770	38413587	3011098.188		High	Peak Found	High	High	High	High	High	0	0.0006603	2.56	21.37
EDVRPDTPRDECK	1xCarbamidomethyl [C12]	0.00106691	0	1	1	13	Unigene56125_gan_3	1	1616.73331	0	44495634	43038669	35561763.5	31464181.5	30441254	10283057.38		High	High	High	High	Peak Found	High	High	0	0.0007969	2.65	21.02
EEAPSLRPAPPPISGGGYRPRPAK		4.95E-05	0	1	1	13	Unigene55622_gan_3	0	2500.34192	0	5955070.75	8942052.25	4703607	7884662.75	4701547.75	4906310		High	High	High	High	High	High	High	0.0003449	0.01835	2.6	38.49
EECSIPVCGGGGVTVQR	2xCarbamidomethyl [C3; C8]	4.50E-05	0	1	1	10	Unigene55951_gan_3	0	1804.83164	0	1536235.813	1566028.375	1653516.625	1614872.031	1450494.5	1098087.523		High	High	High	High	High	High	High	0	5.02E-05	2.6	43.1
EEDFELLCPDGK	1xCarbamidomethyl [C8]	1.93E-05	0	1	1	8	Unigene54181_gan_3	0	1451.63589	0	2245982.25	1766902.375	1692619.75	1325303.75	1650871.375	467577.625		High	High	High	High	High	Peak Found	High	0	0.0001803	3	59.3
EEDTTTSTGDPPR		0.00619822	0	1	2	4	Unigene82765_gan_3	0	1405.60776	0	211279.4844	318858.875	233628.7031	316980.0625	252147.3594	87838.44531		High	High	High	Peak Found	High	Peak Found	High	0	0.001622	1.82	21.33
EDQSILCTGESGAGK	1xCarbamidomethyl [C7]	0.0012515	0	1	3	3	Unigene56115_gan_3	0	1551.69553	0	287902.625	358115.375	257426.1094	232839.9375	116541.5078			High	Peak Found	High	High	Peak Found	Not Found	High	0	0.0005743	1.81	37.2
EEETSVDAAEKPK		0.00020831	0	1	1	10	Unigene141234_gan_3	0	1432.68019	0	956333.9063	1398197.375	577733.625	568448.25	860233.8594			High	High	High	High	High	Not Found	High	0	0.0001471	3.3	21.7
EESGKEVFADLLLTK		2.86E-09	0	1	2	4	Unigene55160_gan_3	1	1678.88979	0		3107315.625		3058229	4091331.875			Not Found	High	Not Found	High	High	Not Found	High	0	1.34E-10	4.1	68.89
EESPPLIGQQSTVSDVPR		1.40E-05	0	1	1	11	Unigene53601_gan_3	0	1938.97671	0	2266008.625	2383296.438	2391196.563	1884110.313	1753424.531			High	High	High	High	High	Not Found	High	0	7.53E-05	3.31	50.67
EFADSLGIPFLETSAK		9.77E-06	0	1	3	5	Unigene154407_gan_3	0	1724.87414	0	816555.875	1066009.125	924550.0625	1117767.875	1099188.5			High	High	High	High	High	Not Found	High	0	1.11E-06	3.13	80.89
EFGNTLEDKAR		0.00639879	0	1	1	2	Unigene56566_gan_3	1	1279.62771	0						1191509		Not Found	Not Found	Not Found	Not Found	Not Found	High	High	0	0.001662	2.33	31.53
EFGSPHGINLEAVDAAFICPGTSR	1xCarbamidomethyl [C19]	4.45E-11	0	1	1	28	Unigene53459_gan_3	0	2545.214	0	27758010.58	49068661.88	25628400.59	40933145.38	38936103.03	22813020.14		High	High	High	High	High	High	High	0	1.28E-12	5.33	75.74
EFNAETFTFHADLCTLPEAEK	1xCarbamidomethyl [C14]	5.30E-11	0	1	1	42	Unigene55742_gan_3	0	2470.12312	0	354331561.3	521105740.3	355679786.3	328236038.3	310603254.9	188983003.8		High	High	High	High	High	High	High	0	4.51E-11	4.69	70.49
EFNAETFTFHADLCTLPEAEKQVK	1xCarbamidomethyl [C14]	9.26E-09	0	1	1	6	Unigene55742_gan_3	1	2825.34507	0						129043182.1		Not Found	Not Found	Not Found	Not Found	Not Found	High	High	0	2.35E-07	4.17	66.73
EFNAETFTFHADLCTLPEAEKQVKK	1xCarbamidomethyl [C14]	0.000480344	0	1	1	3	Unigene55742_gan_3	2	2953.44003	0						10978691.5		Not Found	Not Found	Not Found	Not Found	Not Found	High	High	0	9.82E-05	2.53	62.59
EFSEWLESVK		0.00646707	0	1	1	6	Unigene56409_gan_3	0	1253.60484	0	603031.75	1069258.875	311389.0938	679227.875	1087154.625			Peak Found	High	High	High	High	Not Found	High	0	0.004193	2.33	67.37
EELCSGKPFDAFTDLK	1xCarbamidomethyl [C4]	0.000682433	0	1	1	2	Unigene54737_gan_3	0	1856.87349	0							NoQuanValues	High	Not Found	High	Not Found	Not Found	Not Found	High	0	0.000122	1.95
EFTEAFLGCPAIHPR	1xCarbamidomethyl [C9]	0.000212792	0	1	1	4	Unigene142770_gan_3	0	1744.84755	0	433111.7969	172332.5	387970.6094	234457.0625	278884.2969	48112.28516		High	Peak Found	High	High	Peak Found	Peak Found	High	0	7.28E-05	2.52	59.69
EDKSPSEESVPTTSPESVSGSVPSSGSSGR		3.85E-06	0	1	2	3	Unigene1016_gan_3	1	2950.33959	0	1218619.75	959669.625	1140881.875	987173	718131.9375			Peak Found	High	High	Peak Found	High	Not Found	High	0	2.62E-07	4.51	38.45
EDFFDCTHEEDAGAVCGFEENVR	2xCarbamidomethyl [C6; C16]	4.27E-05	0	1	1	1	Unigene31161_gan_3	0	2733.08278	0				478888				Not Found	Not Found	Not Found	High	Not Found	Not Found	High	0	6.83E-06	3.52	64.23
EASLTAFVLIALK		0.000647074	0	1	1	3	Unigene56344_gan_3	0	1375.81953	0							NoQuanValues	High	High	High	Not Found	Not Found	Not Found	High	0	0.000106	2.73
EATFNSLLCPSGAEVSER	1xCarbamidomethyl [C9]	4.47E-08	0	1	1	20	Unigene53408_gan_3	0	1966.91748	0	5979695.375	6884381.125	7954301.125	7378535.25	8054834.188	2690841.125		High	High	High	High	High	High	High	0	4.14E-07	4.39	62.32
EATGPALSTLSLR		0.00343698	0	1	1	4	Unigene1448_gan_3	0	1315.72161	0		177562.1563	94828.85938	187901.2344	446964.9375			Not Found	High	Peak Found	High	High	High	High	0	0.0008401	1.99	55.32
EATSLLGENQALCTITSFPR	1xCarbamidomethyl [C13]	1.08E-05	0	1	1	13	Unigene133034_gan_3	0	2208.09651	0	272732.8438	659286.625	514196.25	490388.5	656703.5938	449119.4688		High	High	High	High	High	High	High	0	8.69E-06	3.12	77.08
EAVCIVLSDDTCSDEK	2xCarbamidomethyl [C4; C12]	1.15E-06	0	1	1	4	Unigene153016_gan_3	0	1840.79392	0	365491.1875	751402.6875	489374.0938	460572.1563	440905.25			High	Peak Found	High	High	High	Not Found	High	0	2.16E-07	3.5	50.71
EAVCIVLSDDTCSDEKIR	2xCarbamidomethyl [C4; C12]	1.26E-05	0	1	1	2	Unigene153016_gan_3	1	2109.9791	0	158676.9063		270315.4063	538262.4375		928877.5625		Peak Found	Not Found	High	Peak Found	Not Found	High	High	0	1.85E-06	2.35	50.87
EAVESFAASPLGYRPVAIALDTK		0.00101165	0	1	1	1	Unigene27756_gan_3	0	2405.2711	0					487420.8438			Not Found	Not Found	Not Found	Not Found	High	Not Found	High	0	0.0002145	2.88	71.51
ECCDKPLLEK	2xCarbamidomethyl [C2; C3]	0.00136993	0	1	1	30	Unigene54746_gan_3	0	1291.60208	0	257053285.2	270118892	218856058.5	177767692.7	191101944.3	74280067.21		High	High	High	High	High	High	High	0	0.0002129	2.67	26.95
ECCHAENPPDCYR	3xCarbamidomethyl [C2; C3; C11]	9.84E-05	0	1	1	12	Unigene55741_gan_3	0	1707.63084	0	633606.5938	827832.0625	547886.2344	678438.875	731137.6406	98285.19141		High	High	High	High	High	Peak Found	High	0	0.001023	2.17	24.56
EDGGGWWYNR		0.000308844	0	1	1	13	Unigene55622_gan_3	0	1239.51776	0	12535074	21952696	7012099.5	16884126	13197745	3575631.5		High	High	High	High	High	High	High	0	0.0004904	2.81	55.21
ECCHGDLLECADDR	3xCarbamidomethyl [C2; C3; C10]	7.58E-08	0	1	1	36	Unigene54746_gan_3	0	1749.66253	0	551093232	506429232	426608672	370313136	429815760	14035774		High	High	High	High	High	High	High	0	5.24E-09	3.84	36.54
ECDRPCVNGGR	2xCarbamidomethyl [C2; C6]	0.00238165	0	1	1	6	Unigene13469_gan_3	0	1319.55793	0	910378.3125	722678.25	993878.4375	687437.3125	741555.4375	307484.6875		High	High	High	High	High	High	High	0	0.004468	2.05	20.41
ECELPNSIPACVPWSSYLFQPNDK	2xCarbamidomethyl [C2; C11]	4.45E-05	0	1	4	2	Unigene54064_gan_3	0	2851.30658	0					326629.1563			High	Not Found	Not Found	Not Found	High	Not Found	High	0	6.50E-06	3.08	81.64
ECEPDGWTNDIPLCEVVK	2xCarbamidomethyl [C2; C14]	1.03E-06	0	1	1	10	Unigene55662_gan_3	0	2160.95763	0	3335066.25	4554041.5	3460958.75	3616039.25	2664675	1608963.25		High	High	High	High	High	High	High	0	8.67E-08	3.8	72.5
ECLPNNHER	1xCarbamidomethyl [C2]	0.00142947	0	1	1	14	Unigene54181_gan_3	0	1168.51638	0	129983012	42235270	100562124	87172476	93086256	119732412		High	High	High	High	High	High	High	0	0.0006041	2.3	20.28
ECNLGLFPSHAVMAR	1xCarbamidomethyl [C2]	3.90E-05	0	1	4	3	Unigene54376_gan_3	0	1701.81996	0	310797.9297	385192.2734	495663.9688	317896.5313	509170.5313	338635.8125		High	High	Peak Found	Peak Found	High	Peak Found	High	0	4.99E-06	2.54	55.47
ECNNPAPQHGGKPCEGEK	2xCarbamidomethyl [C2; C14]	0.00018236	0	1	1	6	Unigene56409_gan_3	0	2008.85998	0	435272.9688	629961.25	305107.5625	528500	631123.75	148136.5		High	High	High	High	High	High	High	0	0.00542	2.73	18.55
ECNNPAPQNGGASCPGSK	2xCarbamidomethyl [C2; C14]	0.0025117	0	1	1	7	Unigene3490_gan_3	0	1844.76502	0	665914.125	854221.3125	534608.7031	645162.0938	787984.4219	349415.2422		High	High	High	High	High	High	High	0	0.0005236	1.89	21.26
ECYQGNGQSYR	1xCarbamidomethyl [C2]	0.000954148	0	1	2	6	Unigene53979_gan_3	0	1361.55389	0	1869258.75	2667213.25	1596369	2201130.75	1727773	1199340		High	High	High	High	High	High	High	0	0.001185	2.46	23.75
EDDLNSFTSADLK		0.00566332	0	1	1	1	Unigene152553_gan_3	0	1454.66454	0	168036.8906	281585.3438	327132.6875	115768.3984	104648.0469			Peak Found	Peak Found	High	Peak Found	Peak Found	Not Found	High	0	0.00107	2.13	54.23
ECCHGDLLECADDRANLAK	3xCarbamidomethyl [C2; C3; C10]	4.18E-13	0	1	1	40	Unigene54746_gan_3	1	2246.95871	0	166801130.9	198026515.8	217246093.1	197002051.7	194006494.6	191781721		High	High	High	High	High	High	High	0	6.99E-08	5.48	42.37
EFTPQAQGAFQK		7.30E-05	0	1	1	103	Unigene56228_gan_3	0	1351.66409	0	1875056809	2148129305	2182474534	2166150963	2052518285	1652584972		High	High	High	High	High	High	High	0	0.004271	2.82	39.67
EFTPQAQGAFQKVVAGVANALAHKYH		5.92E-09	0	1	1	9	Unigene56228_gan_3	2	2782.44236	0	197563.0469	655247.625	650457.5938	626327	474785.9688	4697636.016		Peak Found	High	High	High	High	High	High	0	4.36E-10	5.14	81.44
EFTPQVQAAYQK		0.000102638	0	1	1	172	Unigene56229_gan_3	0	1409.70596	0	2646217776	3106400069	2923266457	2899718814	2503814137	2603414574		High	High	High	High	High	High	High	0	0.0003517	2.99	41.1
ELASLGKEDFTSLSMVLYSR		1.49E-08	0	1	1	5	Unigene55732_gan_3	1	2246.13731	0				1164908.469		1021098.313		Not Found	High	High	High	High	High	High	0	1.20E-09	4.82	79.01
ELASQPDVDGFLVGGASLKPEFVEIINAK		5.33E-08	0	1	1	4	Unigene55814_gan_3	0	3043.59864	0	440412.625	1047060.938	620658.625		486307.1875			High	High	High	High	Peak Found	Not Found	High	0	1.54E-09	5.17	81.48
EIDLPETESDSGCPRPVPPENGFIR	1xCarbamidomethyl [C13]	0.00372222	0	1	1	1	Unigene56409_gan_3	0	2811.3254	0							NoQuanValues	Not Found	Not Found	Not Found	Not Found	High	Not Found	High	0	0.000917	2.19
ELDTVTLEDIKEHVK		1.07E-05	0	1	2	6	Unigene154095_gan_3	1	1768.93272	0	281394.0859	442900.7813	276873.5313	424012.9219	327930.1875	239097.9844		High	High	High	High	Peak Found	Peak Found	High	0	1.51E-06	2.57	56.67
EIEKFVSVTCDFFER	1xCarbamidomethyl [C10]	2.92E-06	0	1	1	2	Unigene56512_gan_3	1	1905.90513	0						2326164.813		Not Found	Not Found	Not Found	Not Found	Not Found	High	High	0	1.20E-06	3.6	71.69
EIEIDIEPTDKVER		4.36E-05	0	1	2	6	Unigene79589_gan_3	1	1685.85922	0	537119.1406	1170118.125	695862.0625	932494.3125	564851.8906	1518155.938		Peak Found	High	High	High	High	Peak Found	High	0	3.82E-06	3.4	50.79
ELEVQHPAAK		0.00674754	0	1	1	2	Unigene152258_gan_3	0	1121.59495	0	130924.1094	209854.7813	150570.2813	162005.0625	140459.3438	105026.4375		High	Peak Found	Peak Found	Peak Found	Peak Found	High	High	0	0.001578	1.36	23.31
ELGEYGLHEYTEVK		1.30E-07	0	1	1	5	Unigene158722_gan_3	0	1666.79589	0		683113.8438	424029.0156	732554.0625	596815.0781	1004426.781		Not Found	High	High	High	High	High	High	0	3.54E-05	3.67	48.32
EIGLWFQPEELVDYK		2.87E-06	0	1	1	5	Unigene79329_gan_3	0	1865.93199	0	282166.4688		358537.625					High	High	High	High	High	Not Found	High	0	1.16E-06	3.46	82.73
ELAEEKETAFEFLSSA		0.0087499	0	1	1	5	Unigene153527_gan_3	1	1800.8538	0	948679.0625	2046659.25	1481524.375	1619964.125	1138620.25	1884180.25		High	High	High	High	Peak Found	High	High	0.0003449	0.01854	3.31	75.62
EIHLDITSATFTDVHLHHQLSK		0.000168368	0	1	1	7	Unigene52837_gan_3	0	2542.30486	0	173918.8125				94775.01563	137521.7813		Peak Found	Not Found	Not Found	Not Found	High	High	High	0	3.13E-05	2.19	56.43
ELLKPNASVALHK		0.00064364	0	1	1	4	Unigene10418_gan_3	0	1419.83182	0		551241.125	400933.9063	427228.5938	285496.625			Not Found	High	High	High	High	Not Found	High	0	0.0009263	2.14	35.49
ELISNASDALDK		0.00244581	0	1	2	1	Unigene53905_gan_3	0	1275.64269	0							NoQuanValues	Not Found	High	Not Found	Not Found	Not Found	Not Found	High	0	0.0004184	2.07
ELISNSSDALDK		0.000312149	0	1	1	6	Unigene55344_gan_3	0	1291.6376	0	714525.1875	699753.6875	642124.125	529516.8125	496884.6563			High	High	High	High	High	Not Found	High	0	0.0001952	2.7	38.48
EILVGDVGQTVDDPYATFVK		1.09E-06	0	1	1	2	Unigene54486_gan_3	0	2166.09649	0	360615.375	404332.2188	417456.75	369759.2813	460384.7813			High	Peak Found	Peak Found	Peak Found	High	Not Found	High	0	9.22E-08	3.1	74.03
ELNELVSAIEEHFFQPQK		3.39E-06	0	1	1	4	Unigene11873_gan_3	0	2158.08151	0	90777.75781	353144.8125	111316.6094	98399.33594	107899.7969			Peak Found	High	High	High	Peak Found	Not Found	High	0	2.27E-07	3.41	85.07
ELPCSQTQTVQAYYILNGQVLQK	1xCarbamidomethyl [C4]	6.23E-07	0	1	1	15	Unigene54217_gan_3	0	2681.36033	0	2866548	4180004.75	3660783.625	4286361.75	3315098.594	2040146.875		High	High	High	High	High	High	High	0	5.91E-07	4.75	70.54
ELQELVQYPVEHPDK		1.18E-05	0	1	1	8	Unigene152037_gan_3	0	1823.9174	0	1158970	1771839.125	1470895.563	1488423.563	1300293.875	194386.6875		High	High	High	High	High	Peak Found	High	0	9.90E-07	3.54	51.24
EIRPALELLEPIEQK		0.000985093	0	2	4	2	Unigene55540_gan_3; Unigene55543_gan_3	0	1778.00583	0	298220.4063	407326.5	323686.75	395579.0313	344598.3438		NotUnique	Peak Found	High	Peak Found	Peak Found	Peak Found	Not Found	High	0	0.0001442	3.01	68.34
ELSFLPSLYDYGAYR		9.56E-06	0	1	1	5	Unigene21446_gan_3	0	1793.87448	0		2023628.125	1528131.625	1544589.125	1268717.75			High	High	Peak Found	High	High	High	High	0	1.04E-06	3.26	80.67
ELLAVACEQFLGK	1xCarbamidomethyl [C7]	8.16E-05	0	1	1	2	Unigene934_gan_3	0	1477.77193	0	301738.25	581337.4375						Peak Found	High	Not Found	High	Not Found	Not Found	High	0	1.02E-05	3.66	69.67
EKYGELADCCEKQDPER	2xCarbamidomethyl [C9; C10]	2.58E-06	0	1	1	1	Unigene54746_gan_3	2	2126.91174	0	839026.375	957803.875	969972.25	1110367.75	1036686.563	1583340.375		Peak Found	High	Peak Found	Peak Found	Peak Found	Peak Found	High	0	1.41E-07	3.22	29
EKYGELADCCEK	2xCarbamidomethyl [C9; C10]	1.61E-05	0	1	1	28	Unigene54746_gan_3	1	1501.62976	0	343609013.2	364780908.1	327405472.1	276860164.6	305652421.1	112820094.4		High	High	High	High	High	High	High	0	1.34E-06	3.04	28.63
EKVLVSSAKER		0.000697111	0	1	1	2	Unigene54746_gan_3	2	1245.71613	0						774496.9375		Not Found	Not Found	Not Found	Not Found	Not Found	High	High	0.0005781	0.02218	2.22	20.33
EFTPQVQAAYQKVVAGVANALAHK		6.72E-07	0	1	1	7	Unigene56229_gan_3	1	2540.36198	0	1191208.625	2738665.625	2932348.5	2873626.25	1737041.5			High	High	High	High	High	Not Found	High	0	2.94E-08	5.3	82.11
EFTPQVQAAYQKVVAGVANALAHKYH		3.30E-09	0	1	1	11	Unigene56229_gan_3	2	2840.48422	0	147317.2852	416920.9375	1089704.563	588579.5313	344845.75	4860874.25		Peak Found	Peak Found	High	High	High	High	High	0	2.29E-10	4.89	81.33
EFVAVTGAEEDR		0.000271814	0	1	1	2	Unigene154268_gan_3	0	1322.62229	0	541797.625		441434.8438	549822.3125	410587.625			Peak Found	Not Found	Peak Found	High	High	Not Found	High	0	5.21E-05	1.75	40.97
EGAIHTEEIVYELNPLDHR		6.34E-09	0	1	1	9	Unigene54753_gan_3	0	2235.10404	0	2044672.438	2862109.625	1541153.375	1508127.156	2205943.188	2961412.625		Peak Found	High	High	High	High	High	High	0	1.30E-08	3.83	69.42
EGCLEAYTGIVQGLK	1xCarbamidomethyl [C3]	0.000133928	0	1	1	3	Unigene168445_gan_3	0	1637.82033	0	705575.4375	725855.8125	772633.375	600781.875	562851.75			Peak Found	Peak Found	High	High	High	Not Found	High	0	1.50E-05	2.75	68.3
EGDDQFLGVAEAPK		5.28E-05	0	1	1	10	Unigene54000_gan_3	0	1475.70126	0	11073242	14751386	12246132	10203946	12948047	2944534.25		High	High	High	High	High	High	High	0	7.87E-06	2.67	52.45
EGFGHLSPTGNTEFWLGNEK		3.93E-09	0	1	2	17	Unigene55632_gan_3	0	2220.03562	0	31731029.5	55446169	20059903	39056504	33520824	14469629.75		High	High	High	High	High	High	High	0	2.35E-08	4.66	65.91
EGFGHLSPTGNTEFWLGNEKIHLISTQSAIPYALR		0.00028213	0	1	2	1	Unigene55632_gan_3	1	3883.9766	0							NoQuanValues	Not Found	Not Found	Not Found	Not Found	Not Found	High	High	0	5.52E-05	3.5
EGGGATLTEYHAK		3.29E-05	0	1	1	27	Unigene54931_gan_3	0	1333.63827	0	473316832	650427648	490374736	452279632	393704008	305676392		High	High	High	High	High	High	High	0	5.75E-05	3.17	27.08
EGGLGPLNIPLLADVTR		1.03E-07	0	1	1	20	Unigene90471_gan_3	0	1734.97486	0	25133953.25	44084060	29283930.5	28625142.38	31193026.63	25858851.5		High	High	High	High	High	High	High	0	6.88E-07	3.66	83.84
EGLTGAGTGPSR		0.00799584	0	1	2	6	Unigene174503_gan_3	0	1102.54873	0	429103.875	733793	415872.1563	529974.625	327220.6875	130573.7266		High	High	High	High	High	High	High	0	0.001663	2.4	25.58
EGPAVVGQFIQDVK		0.000163077	0	1	1	6	Unigene25244_gan_3	0	1486.79002	0	375442.0625	627809.3125	470133.9375	355689.0625	364758.4688	275024.3438		High	High	High	High	High	High	High	0	1.78E-05	2.63	67.93
EGPYDVVVLPGGNLGAQNLSESAAVK		3.91E-06	0	1	1	4	Unigene2373_gan_3	0	2584.32532	0	744857.5	1133050.625	1030379.875	848322.5	993809.875	574792.0625		High	High	Peak Found	High	High	Peak Found	High	0	2.30E-07	4	70.76
EGPYDVVVLPGGNLGAQNLSESAAVKEILKEQER		0.00023669	0	1	1	1	Unigene2373_gan_3	2	3609.87588	0							NoQuanValues	Not Found	Not Found	Not Found	Not Found	Not Found	High	High	0	4.54E-05	2.16
EGPYSISVLYGEEEVPR		0.00572379	0	1	1	4	Unigene23494_gan_3	0	1923.93345	0	80333624	79960120	67800512	58979192	54860604	35357880		High	High	High	High	Peak Found	Peak Found	High	0	0.002117	2.06	68
EGQALEYECPSGFYPYPVQAR	1xCarbamidomethyl [C9]	4.92E-08	0	1	1	13	Unigene55670_gan_3	0	2461.11289	0	3161853.875	4698100.25	2823110.688	3585421.75	4508978.5	1474303.313		High	High	High	High	High	High	High	0	0.0001504	3.94	65.26
EKAEGDVAALNR		0.00643284	0	1	1	6	Unigene53672_gan_3	1	1272.65425	0	295708.9688	430886.9688	292282.9688	271143.75	89108.55469			High	High	High	High	Peak Found	Not Found	High	0	0.003588	2.29	26.72
EKAKPALEDLR		0.0017311	0	1	1	11	Unigene54931_gan_3	1	1269.71613	0	407553.1172	842852.6563	1078721.063	1118535.047	692755.7813	17155272.5		High	High	High	High	Peak Found	High	High	0.0003449	0.01865	2.27	28.51
EKEASLTAFVLIALK		1.62E-06	0	1	1	8	Unigene56344_gan_3	1	1632.95708	0	1444857.25	2418119.125	1125080.844	1679010.25	1225517.625			High	High	Peak Found	High	High	Not Found	High	0	1.60E-07	3.34	80.81
EKVEVVVTVHDFPAK		2.66E-07	0	1	4	3	Unigene23843_gan_3	1	1696.92685	0	503327.2188				617240.75			High	Not Found	Not Found	High	High	Not Found	High	0	6.56E-07	3.16	45.48
EKVEVVVTVHDFPAKK		2.11E-06	0	1	4	21	Unigene23843_gan_3	2	1825.02181	0	2527716.688	4448564.125	3463808.219	3353399.594	3130080.938	459991.5938		High	High	High	High	High	Peak Found	High	0	4.54E-07	3.64	39.29
EASECEEGGFR	1xCarbamidomethyl [C5]	0.000226825	0	1	1	6	Unigene23662_gan_3	0	1270.50046	0	1479310.75	1835737.5	1359061.75	1554209.625	1091824.5	450770.5625		High	High	High	High	High	High	High	0	0.0004489	2.65	27.03
EAQQSEVAHRYNDLGEEHFRGLVLVAFSQYLQQCPFEDHVK	1xCarbamidomethyl [C34]	1.14E-06	0	1	1	2	Unigene54746_gan_3	2	4874.33797	0						583793.4375		Not Found	Not Found	Not Found	Not Found	Not Found	High	High	0	1.35E-07	4.64	81.07
EAQQSEVAHRYNDLGEEHFR		1.27E-06	0	1	1	9	Unigene54746_gan_3	1	2415.10722	0		146840.625	318639.4688	281929.6875		142842454.8		Not Found	Peak Found	Peak Found	Peak Found	Not Found	High	High	0	4.09E-07	3.83	36.58
EAQQSEVAHR		0.00376199	0	1	1	17	Unigene54746_gan_3	0	1154.55487	0	17176337.5	19781935.91	9894898.5	14333074.67	15078882.5	14775843.5		High	High	High	High	High	High	High	0	0.001734	2.44	17.77
DNQQDSISGEWHSSFHIPIFYSSR		2.36E-05	0	1	1	5	Unigene56409_gan_3	0	2837.2914	0	193488.4688	727186.9375	218841.7461	332133.5938	461060.8672	70904.03906		High	High	Peak Found	High	High	Peak Found	High	0	1.86E-06	2.39	75.13
DPSQSDINEIIQLLPR		1.16E-05	0	1	3	4	Unigene80375_gan_3	0	1837.96542	0	201418.0781	127201.3672	80370.75	274753.5156	237913	145896.0156		Peak Found	High	Peak Found	High	High	Peak Found	High	0	1.45E-06	2.88	84.25
DQDFNPAVPLVENFCR	1xCarbamidomethyl [C15]	1.65E-05	0	1	2	12	Unigene55951_gan_3	0	1920.89087	0	2119213.906	2305618.063	1914612.063	1948119.75	2008077.813	358069.3281		High	High	High	High	High	Peak Found	High	0	5.84E-06	2.93	76.21
DQPRPAFSAIR		0.00448306	0	1	1	2	Unigene56127_gan_3	0	1257.66984	0	565705.6875	820985.75	337482.7813	594779.375	656044			Peak Found	High	High	Peak Found	Peak Found	Not Found	High	0	0.0008491	2.37	38.65
DQVANSAFVER		0.000633449	0	1	1	7	Unigene53519_gan_3	0	1235.60149	0	670560	1622722.125	700223.5625	754655.3125	728080	316034.8125		High	High	High	High	High	Peak Found	High	0	0.0001271	2.18	36.96
DRPQGTCSLEGIEIK	1xCarbamidomethyl [C7]	2.55E-05	0	1	1	11	Unigene55670_gan_3	0	1702.84286	0	3307728.375	5392078.75	2651396.813	3584087	3950579.5	6874009.25		High	High	High	High	High	High	High	0	4.84E-05	4	47.47
DSAQGFLKIPPK		0.00148369	0	1	1	10	Unigene56125_gan_3	1	1300.72596	0						1716502.734		Not Found	Not Found	Not Found	Not Found	Not Found	High	High	0	0.0003772	2.41	46.48
DSCIGTLVVK	1xCarbamidomethyl [C3]	0.00245885	0	1	1	8	Unigene56344_gan_3	0	1091.57652	0	15759612	24477020	16470278	13687050	15323900	5028046.5		High	High	High	High	High	High	High	0	0.0005103	1.66	48.19
DSCTLPVPTEK	1xCarbamidomethyl [C3]	0.00207415	0	1	1	9	Unigene23662_gan_3	0	1246.59838	0	5739851.625	5818731.125	5124040.875	4217318.375	5526992.125	950244.7188		High	High	High	High	High	Peak Found	High	0	0.0003405	2.26	40.07
DNPGVVTCLDEAR	1xCarbamidomethyl [C8]	2.55E-05	0	1	1	10	Unigene81740_gan_3	0	1445.66892	0	497339.0313	614072.75	652056.5	496477.1563	560345.875	697272.1875		High	High	High	High	High	High	High	0	5.24E-06	2.98	46.62
DSFVTASQSLYGSSPR		6.09E-08	0	1	1	9	Unigene54982_gan_3	0	1701.80785	0	3192190.656	3602952.031	2819468.094	2456815.438	3741563.313	2761651.406		High	Peak Found	High	High	High	High	High	0	1.29E-06	3.66	54.92
DSMIWDCTCIGAGR	2xCarbamidomethyl [C7; C9]	0.000366179	0	1	2	1	Unigene53699_gan_3	0	1641.68181	0	257390.5156		387889.1875					Peak Found	Not Found	High	Not Found	Not Found	Not Found	High	0	4.72E-05	2.93	62.57
DSPFPVHPGTAECCTR	2xCarbamidomethyl [C13; C14]	2.59E-05	0	1	2	9	Unigene55732_gan_3	0	1830.78978	0	3287162.625	4904638.375	3092503.375	3642035.375	3821198	152427.6563		High	High	High	High	High	Peak Found	High	0.002023	0.05358	1.42	40.72
DSPSVWAAVPGK		0.000332732	0	1	1	4	Unigene3337_gan_3	0	1213.62116	0	982690.8125		797367.125	1314816.125	375169.875			High	Not Found	High	High	High	Not Found	High	0	5.46E-05	2.15	52.7
DSQEEEKTEALSSAK		2.54E-08	0	1	1	5	Unigene54393_gan_3	1	1651.76571	0	2999185	4691091.875	2885553.75	4195948.125	4149279.25			High	High	Peak Found	High	High	Not Found	High	0	3.16E-07	2.35	26.81
DSSFLNELNK		0.00272019	0	1	1	3	Unigene53301_gan_3	0	1166.56879	0	1539774.375	1800100.75	1177990.5	1437054.75	1591916.375			Peak Found	Peak Found	High	High	High	Not Found	High	0	0.0006514	1.88	57.09
DSSFLNELNKYNK		0.000267509	0	1	1	1	Unigene53301_gan_3	1	1571.77001	0						544775.3125		Not Found	Not Found	Not Found	Not Found	Not Found	High	High	0	5.18E-05	0.73	59
DSSREPAGSLSFLR		0.000229252	0	1	1	11	Unigene146054_gan_3	1	1521.7656	0	1683459.563	2019463	2564450.75	1974117.5	1831995.438	1439199.031		High	High	High	High	High	High	High	0	0.001272	3.06	53.91
DSSTWLTAFVLK		0.00183538	0	1	1	3	Unigene52944_gan_3	0	1367.72054	0	2140472.25	3679111	2606031.25	2766258.25	3377674.75	2184380.5		Peak Found	Peak Found	High	Peak Found	High	High	High	0	0.0008608	1.98	83.26
DSTLIMQLLR		0.00104445	0	3	10	4	Unigene131179_gan_3; Unigene54830_gan_3; Unigene78543_gan_3	0	1189.66092	0	260908.8125	570391.4375	480885.4375	284886.6875	640733.8125		NotUnique	High	High	High	Peak Found	High	Not Found	High	0	0.0005846	2.49	80.97
DSGSLTGNIMELVR		8.01E-07	0	1	1	7	Unigene55339_gan_3	0	1491.74717	0	7148866	11856312	4649200.5		162503.9063			High	Peak Found	High	High	High	High	High	0	2.61E-07	3.84	77.45
DNIQGITKPAIR		0.000610291	0	1	2	9	Unigene2421_gan_3	0	1325.75357	0	941153.3438	1898069.625	1373681.688	589467.5938	1623989.063			High	High	High	High	High	Not Found	High	0	8.26E-05	2.16	37.17
DNDGWVTADPR		0.00103891	0	1	1	10	Unigene55622_gan_3	0	1245.54945	0	4568018.5	8123404.5	2128978.75	4640124.5	4254956.5	180975.5469		High	High	High	High	High	High	High	0	0.0001948	2.96	41.93
DNCQYVYNVDQR	1xCarbamidomethyl [C3]	3.36E-05	0	1	2	3	Unigene158122_gan_3	0	1573.66998	0	340882.2188	504654.2188	353751.7188	322416.4688	155844.6563			High	Peak Found	High	High	Peak Found	Not Found	High	0	4.21E-06	2.3	40.34
DLLFRDDTTCLAQLPHSTTYESYLGAEYVR	1xCarbamidomethyl [C10]	4.85E-16	0	1	1	12	Unigene54181_gan_3	1	3534.68457	0	953020.7813	3307018.75	1424603.625	491411.9688		21181625		High	High	High	High	High	High	High	0	6.99E-18	6.75	76.87
DLLFSDDTACLANLQDK	1xCarbamidomethyl [C10]	1.56E-08	0	1	2	10	Unigene53580_gan_3	0	1938.91133	0	1608930.578	2130759.969	1286701.094	1381245.875	1574472.484	567893.9453		High	High	High	High	High	High	High	0	1.46E-07	3.87	74.36
DLLFTDDTDGFLR		0.000517492	0	1	4	2	Unigene54376_gan_3	0	1527.73256	0	1137229	1013495.25	802417.125	998787.375	533079.375			High	High	Peak Found	Peak Found	Peak Found	Not Found	High	0	8.95E-05	2.8	79.5
DLIHDQDEEEEEEEGQR		1.48E-05	0	1	1	5	Unigene154268_gan_3	0	2099.86359	0	375874.4063	416216.5	419142.4063	292735.8438	316052.0625	257317.1406		High	Peak Found	High	High	High	High	High	0	1.69E-06	2.99	36.84
DILTSNDIDIEK		0.000332732	0	1	2	4	Unigene11237_gan_3	0	1375.69512	0	1765021.875	1722848.5	1841005.375	1678195.5	1624068.875	1090092.5		High	High	High	High	Peak Found	Peak Found	High	0	0.0001312	3.03	56.89
DINAYNGQEPTETLPFPIIDDK		6.38E-09	0	1	1	11	Unigene22992_gan_3	0	2490.20348	0	1859152.813	1839740.875	1818443.25	1794937.688	2094891.813			High	High	High	High	High	Not Found	High	0	1.41E-09	3.83	78.44
DINAYNGQEPTETLPFPIIDDKNR		2.54E-09	0	1	1	6	Unigene22992_gan_3	1	2760.34751	0	1244304.5	1473197.375	1526648.25	1924959	1176956.875	1472886.625		High	High	High	High	High	High	High	0	9.26E-10	4.67	71.14
DLNLEVSIK		0.00441217	0	1	1	6	Unigene56344_gan_3	0	1030.5779	0	1466253	3210528	1127215.5	1778269.5	1483113.75	598914.375		Peak Found	High	High	High	High	High	High	0	0.001719	2.03	57.66
DIPVNPMCIYR	1xCarbamidomethyl [C8]	0.000411657	0	1	1	7	Unigene54585_gan_3	0	1377.66535	0	474886.5625	846135.375	895281.125	752277.4375	876358.9375	1441457.75		High	High	High	High	High	High	High	0	6.94E-05	2.19	64.43
DLQANVEHLVQK		0.000792053	0	1	1	1	Unigene28170_gan_3	0	1393.7434	0		519273.8438	606295.875	720009.875	585254.625	259817.6875		Not Found	Peak Found	High	Peak Found	Peak Found	Peak Found	High	0	0.0001137	2.89	54.19
DLQFVEVTDVK		0.000566483	0	1	1	6	Unigene56096_gan_3	0	1292.67326	0							NoQuanValues	High	High	High	High	High	High	High	0	0.000725	2.88	61.81
DLQLSDVFLK		0.000804795	0	1	1	6	Unigene56409_gan_3	0	1177.64632	0	1266575.25	2221074	870444.75	1655880.5	2125378.75	367190.125		High	High	High	High	High	Peak Found	High	0	0.0004341	2.51	75.28
DLQSLEEIFR		0.00485493	0	1	2	3	Unigene55632_gan_3	0	1249.64229	0	1502668.125	3110086	1109833	1936885.25	1886222.875			Peak Found	High	High	Peak Found	Peak Found	Not Found	High	0	0.004374	2.42	80.77
DISCENPPK	1xCarbamidomethyl [C4]	0.00551494	0	1	1	16	Unigene55419_gan_3	0	1059.47754	0	6159383.5	4029184	5260221.75	5665882.25	4181139.875	1536135.875		High	High	High	High	High	High	High	0	0.003518	2.1	24.37
DISCENPPKVK	1xCarbamidomethyl [C4]	0.000531444	0	1	1	3	Unigene55419_gan_3	1	1286.64091	0						1147969.375		Not Found	Not Found	Not Found	Not Found	Not Found	High	High	0	0.00011	1.47	26.42
DLTTGYDDSQPDKK		7.58E-05	0	1	1	8	Unigene11873_gan_3	1	1582.72312	0	489412.3438	857299.5625	858339	708880.75	574442.25	245362.8281		High	High	High	High	High	High	High	0	2.69E-05	2.81	29.46
DLYANTVLSGGTTMYPGIADR		9.52E-08	0	1	1	4	Unigene53028_gan_3	0	2215.06996	0			867711.875	739390.0625	645629.1875	753500.6875		Not Found	High	High	High	Peak Found	High	High	0	2.35E-08	4.01	71.31
DLYSGLIGPLIVCR	1xCarbamidomethyl [C13]	0.00364392	0	1	4	2	Unigene53765_gan_3	0	1575.85633	0	1624279.664	3408307.375	1528564.375	2000735.875	2054818.594			Peak Found	High	Peak Found	Peak Found	Peak Found	Not Found	High	0.0003449	0.01586	2.35	82.28
DMYSFLQDMGLK		0.000166585	0	1	1	5	Unigene54217_gan_3	0	1447.6596	0	118245.0391	320431.4688	154499.9688	184208.4531	238728.5			High	High	High	High	High	Not Found	High	0	1.82E-05	2.25	84.82
DNADVFHLAGLTFLTNANADDTQENDEPCKEILRPK	1xCarbamidomethyl [C29]	2.36E-08	0	1	1	2	Unigene53885_gan_3	1	4071.93526	0							NoQuanValues	Not Found	Not Found	Not Found	High	Not Found	Not Found	High	0	1.85E-09	5.31
DNCCILDER	2xCarbamidomethyl [C3; C4]	0.0042965	0	1	2	15	Unigene55632_gan_3	0	1194.48778	0	18792206	26653218	16053814	25227723.92	21501618	12181329		High	High	High	High	High	High	High	0	0.004186	2.6	39.37
DSTTGQLSGESNLR		1.33E-05	0	1	1	6	Unigene56057_gan_3	0	1464.69249	0	1115172.5	977089.75	688834.75	697466.125	701667.125	863699.0625		High	High	High	High	High	High	High	0	1.50E-06	2.99	33.8
EISLQDCPSGVWER	1xCarbamidomethyl [C7]	2.17E-05	0	1	1	5	Unigene31161_gan_3	0	1675.77445	0	372405.1563		379842.7813	553268.125	1262092.625			Peak Found	High	High	High	High	Not Found	High	0	2.92E-06	3.04	57.14
DSTYSLSSTLTLSK		0.000147393	0	1	2	1	Unigene89632_gan_3	0	1502.75844	0							NoneMonoisotopic	High	Not Found	Not Found	Not Found	Not Found	Not Found	High	0	2.20E-05	2.25
DSYLILETLPTEYDSR		0.000792053	0	1	1	2	Unigene23791_gan_3	0	1914.93311	0							NoQuanValues	Not Found	Not Found	High	Not Found	High	Not Found	High	0	0.0001629	3.35
DVSSKYDGCCEGDAVQCIR	3xCarbamidomethyl [C9; C10; C17]	1.38E-06	0	1	1	1	Unigene22099_gan_3	1	2218.91618	0						462840.4063		Not Found	Not Found	Not Found	Not Found	Not Found	High	High	0	1.67E-07	2.37	39.43
DVSVTAYRPLGGSSEGVDLR		8.12E-05	0	1	1	6	Unigene3099_gan_3	0	2078.05127	0	615957.875	1028446.75	762545.8125	603864.6875	884762.75	74602.73438		High	High	High	High	High	Peak Found	High	0	1.38E-05	2.95	55.28
DVTGELEYATK		0.00178723	0	1	4	3	Unigene31124_gan_3	0	1225.59467	0	1398622.5	2753401.5	1604784.125	1687128.875	1537719.625	1023262.688		High	High	Peak Found	High	Peak Found	Peak Found	High	0	0.0002895	1.9	48.61
DVVICPDASLEDAKK	1xCarbamidomethyl [C5]	2.64E-05	0	1	1	12	Unigene2373_gan_3	1	1659.82581	0	2103094.5	2931787.625	2791350.625	2577723.563	3006250.875	1086806.406		High	High	High	High	High	High	High	0	4.06E-06	2.69	44.99
DVYDKVDYLSSLGK		3.16E-06	0	1	1	2	Unigene934_gan_3	1	1601.80573	0		465576.875	613521.5		327561.9375			Not Found	High	High	Not Found	Peak Found	Not Found	High	0	1.80E-07	2.97	60.57
DWMTDGFSSLK		0.00285351	0	1	1	6	Unigene53214_gan_3	0	1286.57216	0	1568124.125	2149913.5	2220345.5	1834770	1551071.125	226672.6719		High	High	Peak Found	High	High	High	High	0	0.0009671	1.88	72.8
DYAGVFTDAGLAFK		1.73E-06	0	1	1	8	Unigene56344_gan_3	0	1474.72127	0	9310791	18185998	9494956	9853014	10767116	2337995.5		High	High	High	High	High	High	High	0	4.39E-07	3.27	75.8
DYQVPDLHIPEFQLPR		0.00457936	0	1	1	1	Unigene56301_gan_3	0	1967.00214	0	307739.0625	402035.5	425446.125	260045.7344	333570.75			Peak Found	Peak Found	High	Peak Found	Peak Found	Not Found	High	0	0.0008419	2.11	78.22
DYTQMNELQR		0.00171279	0	1	1	4	Unigene53497_gan_3	0	1297.58413	0	1084971.375	1312374.625	1314948.5	1347500.875	1803877.875	1325406.25		High	High	High	Peak Found	High	Peak Found	High	0	0.002122	2.42	41.16
DVQDSVTVSNEVQTAK		7.29E-06	0	1	1	2	Unigene167949_gan_3	0	1719.83955	0		436571.7188	408997.1875					Not Found	High	High	Not Found	Not Found	Not Found	High	0	4.76E-07	3.38	40.06
DYVAQFEASALGK		6.66E-06	0	1	1	19	Unigene54931_gan_3	0	1398.68997	0	318703806.8	122425256	322251166	291743299.8	303963614.2	116233918.5		High	High	High	High	High	High	High	0	1.32E-05	3.06	68.34
EAALLDVVNDGVEDLR		3.57E-06	0	1	1	2	Unigene55385_gan_3	0	1727.88102	0	633414.5625	1140829.75	614112.9375	772704.8125	486610.5625	837907.75		High	Peak Found	High	Peak Found	Peak Found	Peak Found	High	0	2.42E-07	3.75	78.5
EACFAEEGPK	1xCarbamidomethyl [C3]	0.00106125	0	1	1	35	Unigene55742_gan_3	0	1137.4881	0	612062608.9	755626916.3	641736750.6	536108558.6	597881913.1	168079213.4		High	High	High	High	High	High	High	0	0.0007275	1.87	30.67
EADQEDVKPVADK		1.74E-05	0	1	1	8	Unigene157626_gan_3	0	1443.69618	0	478217.0469	387375.3125	598881.6563	664844.8281	146804.9375			High	High	High	High	High	Not Found	High	0	1.59E-05	2.73	22.17
EADQEDVKPVADKVK		0.00803835	0	1	1	1	Unigene157626_gan_3	1	1670.85956	0	38513.73047	92371.42188	92463.10938	78067.0625		184486.8125		Peak Found	Peak Found	Peak Found	Peak Found	Not Found	High	High	0	0.002128	1.98	25.14
EAEDICEGQVNSLPGSINK	1xCarbamidomethyl [C6]	8.55E-09	0	1	1	20	Unigene56344_gan_3	0	2059.96007	0	5073824.125	5878785.5	4959514.875	5276627.375	5110270.875	713366.1875		High	High	High	High	High	High	High	0	3.67E-08	4.45	48.76
EAELDKYLESR		0.00247195	0	1	2	2	Unigene52986_gan_3	1	1352.66924	0	195799.4375	328289.1328	247545.1484	54941.89453	124929.1797	85043.20313		High	High	Peak Found	Peak Found	Peak Found	Peak Found	High	0	0.0004221	2.07	48.32
EAFSLFDKDGDGTITTK		1.41E-06	0	1	3	13	Unigene154248_gan_3	1	1844.89125	0	2512803.375	4392538.5	2139145.375	2257373.75	1769655.875	134137.1719		High	High	High	High	High	Peak Found	High	0	7.75E-07	3.53	57.58
EANLLNAVIVQR		6.00E-05	0	1	1	5	Unigene154268_gan_3	0	1339.76922	0	346593.3438	885478.125	586062.875	667550	428056.3438	71522.00781		High	High	High	High	High	Peak Found	High	0	9.94E-06	2.27	64.58
EAPGVPGDQESR		0.000349055	0	1	1	11	Unigene52944_gan_3	0	1241.57567	0	2750491.5	3931517.25	2656537.25	1756475.125	3217931.75	2346253.75		High	High	High	High	High	High	High	0	4.31E-05	2.29	25.87
EAAALGSHGSCSTEVEKETQEK	1xCarbamidomethyl [C11]	0.00304146	0	1	1	1	Unigene2945_gan_3	1	2348.06706	0	91329.71875	177814.0156	126089	152570.9531	107709.0625	109775.6797		Peak Found	High	Peak Found	Peak Found	Peak Found	Peak Found	High	0	0.0005376	2.43	27.42
DVQACAQNDFR	1xCarbamidomethyl [C5]	0.00834228	0	1	3	1	Unigene56175_gan_3	0	1323.57462	0		1140535.875						Not Found	High	Not Found	Not Found	Not Found	Not Found	High	0	0.001754	2.58	35.35
DVPTHKDLNLEVSIKLPSR		0.00431939	0	1	1	3	Unigene56344_gan_3	2	2161.19754	0						993206.1719		Not Found	Not Found	Not Found	Not Found	Not Found	High	High	0.0005781	0.02345	1.79	54.72
DVPPGQVVTGSVFLR		0.0036246	0	1	1	6	Unigene54954_gan_3	0	1570.85877	0	581134.0781	749032.8125	350751.1563	443814.3906	1001161.875	520732.0313		Peak Found	High	High	High	High	High	High	0	0.0006631	1.94	64.37
DSYVGDEAQSK		0.000554554	0	2	4	7	Unigene22029_gan_3; Unigene53028_gan_3	0	1198.52224	0	9335181	13137207	9869266	9329985	6904807.5	2479575	NotUnique	High	High	High	High	High	High	High	0	0.0001094	1.86	25.01
DSYVGDEAQSKR		3.66E-05	0	2	4	9	Unigene22029_gan_3; Unigene53028_gan_3	1	1354.62335	0	4565665	6830278.75	4048465.5	6896422.625	3262873.813	7864889.75	NotUnique	High	Peak Found	High	High	High	High	High	0	5.92E-06	3.08	23
DTCKGDSGGPLVCGGVAEAVVTSGSR	2xCarbamidomethyl [C3; C13]	0.00078785	0	1	1	3	Unigene54005_gan_3	1	2536.17663	0		202273.8906						Not Found	High	High	High	Not Found	Not Found	High	0	0.0001674	2.3	55.66
DTDSEEEIR		0.00380219	0	1	3	5	Unigene154248_gan_3	0	1093.46439	0	278830.9063	164051.4688	206141.7188	257898.125	232531.2344			High	High	High	High	High	Not Found	High	0	0.003759	1.82	24.86
DTDTGALLFIGK		0.00340064	0	1	1	3	Unigene53312_gan_3	0	1250.66269	0	324103.1875	570859.5625	302236		412684.375	416439.9688		Peak Found	High	Peak Found	Not Found	High	High	High	0	0.0008305	2.04	68.11
DTLLWQQFLFGR		1.81E-05	0	1	1	5	Unigene54181_gan_3	0	1523.80052	0	9826856	9672082	9449634	6759084	7139501.5	6163535		High	Peak Found	High	High	High	High	High	0	3.36E-05	3.32	85.73
DTLTSRPAQGIVTTLENVSPPR		0.00175894	0	1	1	1	Unigene53601_gan_3	0	2352.25176	0	327585.3125	243520.5781	306040.0625	235326.6875	215719.9844			Peak Found	Peak Found	Peak Found	Peak Found	High	Not Found	High	0	0.0003978	1.08	68.19
DTVFYMCYK	1xCarbamidomethyl [C7]	0.00795355	0	1	1	4	Unigene54632_gan_3	0	1226.52204	0	617605.5625	796070	800493.1875	641409	908361.875			High	High	High	High	Peak Found	Not Found	High	0	0.001896	1.91	57.76
DTVIKPLLVEPEGIEKEETFNTLLCASETGVSEK	1xCarbamidomethyl [C25]	2.80E-09	0	1	1	3	Unigene54009_gan_3	1	3775.91978	0		1268637.75			476402.4375			Not Found	High	Not Found	Not Found	High	Not Found	High	0	8.06E-10	5.58	77.89
DTVQIHDITGK		9.58E-05	0	1	2	13	Unigene55632_gan_3	0	1226.63754	0	12027880.5	20523123.5	6382942.875	12801857.5	11014834.75	187215.2656		High	High	High	High	High	Peak Found	High	0	1.66E-05	2.88	36.99
DTVQIHDITGKDCQDIANK	1xCarbamidomethyl [C13]	4.58E-07	0	1	2	2	Unigene55632_gan_3	1	2171.03972	0	718247.5625	2660360.75	1071793.625	1344316.25	1355863.625	2412057.25		Peak Found	High	Peak Found	Peak Found	Peak Found	Peak Found	High	0	1.88E-08	3.86	39.05
DTVSALTQHHHK		5.56E-06	0	1	1	15	Unigene53225_gan_3	0	1373.69204	0	1585470.375	1690221.781	1910068.813	1185547.375	600944.9375	1404782.375		High	High	High	High	High	High	High	0	1.37E-05	2.92	22.56
DTWVELWPQAEECQDEENEK	1xCarbamidomethyl [C13]	1.83E-07	0	1	1	18	Unigene56344_gan_3	0	2535.06164	0	1252154.656	1816043.688	929612.25	1078688	1476495.063	135880.5		High	High	High	High	High	High	High	0	5.07E-06	4.63	74.42
DVAEAHFAHC	1xCarbamidomethyl [C10]	0.00865764	0	1	1	1	Unigene152028_gan_3	0	1156.48402	0						151833.0625		Not Found	Not Found	Not Found	Not Found	Not Found	High	High	0	0.002315	1.6	30.51
DVAGDIFQQQCK	1xCarbamidomethyl [C11]	0.000613546	0	1	1	6	Unigene10495_gan_3	0	1408.65254	0	421659.5313	918842.4375	701065.3125	585656.4375	440403.1563	396724.4375		High	High	High	High	High	High	High	0	0.0001281	2.26	51.28
DVFLGTFLYEYSR		2.08E-06	0	1	1	38	Unigene55742_gan_3	0	1609.78969	0	192658139	280899438	155499221.8	146762766.3	174185037.3	157675483.5		High	High	High	High	High	High	High	0	9.56E-06	3.73	83.29
DVFLGTFLYEYSRR		0.00166785	0	1	1	2	Unigene55742_gan_3	1	1765.8908	0			400472.2813			3972168.063		Not Found	Not Found	Peak Found	Not Found	Not Found	High	High	0	0.0003814	2.35	79.94
DVIATDKEDIAFK		0.000142003	0	1	1	11	Unigene152320_gan_3	1	1464.75805	0	1872293.063	2950046	3094916.313	2680369.063	2505459.75	311046.1563		High	High	High	High	High	High	High	0	3.80E-05	2.7	46.67
DVLFLKDCVGQEVEK	1xCarbamidomethyl [C8]	7.44E-06	0	1	1	1	Unigene56005_gan_3	1	1778.89931	0						528384.875		Not Found	Not Found	Not Found	Not Found	Not Found	High	High	0	1.05E-06	2.65	59.42
DVNAAIAAIK		0.00189488	0	1	1	3	Unigene78744_gan_3	0	985.56767	0	382202.5938	637164.8125	402740.0625	438596.9688	76242.86719	233537.4531		High	High	Peak Found	High	Peak Found	Peak Found	High	0	0.000946	2.3	50.99
DVPIVHTETK		0.00667631	0	1	13	11	Unigene141675_gan_3	0	1138.61026	0	4655166.375	7907919.5	6817560.75	4700960.125	5791902.375	775847.375		High	High	High	High	High	High	High	0	0.001347	2.22	29.92
DSTYSLSSTLTMSSTEYQSHENYSCEVTHK	1xCarbamidomethyl [C25]	3.86E-13	0	1	2	15	Unigene89631_gan_3	0	3472.47913	0	2280438.438	3499642.625	2469909	6916642.5	8298050	1423806.063		High	Peak Found	High	High	High	High	High	0	6.33E-15	5.19	58.03
EISLWFKPEELVNYK		3.35E-06	0	1	1	3	Unigene53440_gan_3	0	1894.99493	0							NoQuanValues	Not Found	Not Found	High	High	High	Not Found	High	0	4.21E-07	3.18
ELSTTLNADEAVTR		0.000498572	0	1	1	1	Unigene141861_gan_3	0	1519.75984	0							NoQuanValues	Not Found	High	Not Found	Not Found	Not Found	Not Found	High	0	6.56E-05	2.39
ELSYDSLEDLNNK		0.000118498	0	1	2	5	Unigene27563_gan_3	0	1539.71731	0	1265106.5	1959120.375	1078702.625	1158706.75	1332010.25	126019.1328		High	High	High	High	High	Peak Found	High	0	2.10E-05	2.94	56.17
FFDSFGDLSSPSAIMGNPK		1.75E-09	0	2	2	81	Unigene56228_gan_3; Unigene56229_gan_3	0	2016.93715	0	786178009.5	1068590395	968554061.7	884984888.8	1092612990	1032505394	NotUnique	High	High	High	High	High	High	High	0	1.62E-09	4.42	77.29
FFDSFGDLSSPSAIMGNPK	1xOxidation [M15]	1.72E-07	0	2	2	57	Unigene56228_gan_3; Unigene56229_gan_3	0	2032.93207	0	26135045.44	51741066.56	39047556.53	37660764.36	39210654.41	39549630.03	NotUnique	High	High	High	High	High	High	High	0	4.30E-08	3.91	68.95
FFEHFIEGGR		0.00847601	0	1	1	7	Unigene131585_gan_3	0	1238.59528	0	511913.5625	286208.8125	281191.8438	186607.8594	416192.9688	385052.5938		High	Peak Found	High	High	High	High	High	0.0002433	0.002679	1.88	54
FFFTSSEGECQK	1xCarbamidomethyl [C10]	0.00101704	0	1	1	4	Unigene21446_gan_3	0	1466.62566	0	440912.4375		465012.3438	284823.6563	412828.125			High	High	High	Peak Found	High	Not Found	High	0	0.0001513	2.19	52.26
FFFTSSEGECQKLEEALK	1xCarbamidomethyl [C10]	8.90E-07	0	1	1	8	Unigene21446_gan_3	1	2150.01105	0	1101815.781	971149.4063	1084972.594	907633.0938	922584.625			High	High	High	High	High	Not Found	High	0	7.35E-08	3.02	67.99
FFLAGATNLNGGLLR		2.80E-05	0	1	1	5	Unigene53225_gan_3	0	1563.86419	0	827183.125	934360.1875	934151.1875	621967.1875	674478.6875	661937.5625		Peak Found	High	High	High	High	High	High	0	2.52E-06	2.74	75.45
FFPLEPWQIGK		0.00249838	0	1	1	8	Unigene54412_gan_3	0	1361.72523	0	907308	962076.5625	1154143.875	1054521.75	990180.75	733858		High	High	High	High	High	High	High	0	0.000544	1.56	78.56
FFSAVSTVLTSK		4.42E-06	0	1	1	371	Unigene53575_gan_3	0	1286.69908	0	2830298613	3175399139	3116835698	3041875544	3085740169	1342854685		High	High	High	High	High	High	High	0	0.0003022	3.46	63.53
FFSAVSTVLTSKYR		2.23E-05	0	1	1	18	Unigene53575_gan_3	1	1605.86352	0	10214062.63	17002962.25	17230985.88	15300702.88	14257087.5	3360291.25		High	High	High	High	High	High	High	0	2.70E-05	2.7	67.17
FFADLLDYIK		0.000880971	0	1	2	3	Unigene3777_gan_3	0	1244.65615	0		158146.25			84811.35938			High	High	Not Found	Not Found	High	Not Found	High	0	0.0001269	1.63	83.48
FGANAILGVSLAVCK	1xCarbamidomethyl [C14]	3.54E-05	0	1	7	3	Unigene54950_gan_3	0	1519.83011	0	395847.8438	899260.5625	776508.8125	820869.875	511359.5625	708173.9375		Peak Found	High	Peak Found	High	Peak Found	High	High	0	5.71E-06	3	73.06
FGEDAGYTK		0.00124486	0	1	1	3	Unigene44165_gan_3	0	987.4418	1	7743600	11159818	8027920.5	8336098	7177460	2437242		High	Peak Found	Peak Found	High	High	Peak Found	High	0	0.001042	2.15	28.53
FGEDAGYTKR		0.00075905	0	1	1	11	Unigene44165_gan_3	1	1143.54291	0	613580.3125	1042571.625	978947.9375	1129952.594	606136.6875	792178.7188		High	High	High	High	High	High	High	0	0.0003963	2.75	25.31
FGGSGSQVDSAR		0.000115387	0	1	1	5	Unigene21542_gan_3	0	1167.53889	0	563780.75	1111171.875	731219.875	735736.3125	531342.1875	646676.6875		High	High	High	High	High	Peak Found	High	0	1.26E-05	2.71	24.43
FGIDDQDFQNSLTR		2.24E-06	0	1	1	3	Unigene84378_gan_3	0	1655.76599	0	842520.625	834115.1875	637139.125	587682.375	609921.125	856272.375		High	Peak Found	Peak Found	High	High	Peak Found	High	0	1.37E-06	4.16	62.2
FGLLGEGGHK		0.00285351	0	1	1	6	Unigene53005_gan_3	0	1014.53671	0	1973523	2542057.5	1738151.625	1307013.5	2502192.75	1362007.875		High	High	High	High	High	High	High	0	0.0006878	2.21	39.33
FGIQAQMVTTDFQK		0.000253645	0	1	1	3	Unigene154250_gan_3	0	1613.7992	0	616975.0313	591446.0625	472358.8125	379210.5938	282300.75	307041.125		Peak Found	High	Peak Found	High	High	Peak Found	High	0	0.0001483	2.97	61.72
FGPYYTEPVIAGLDPK		0.000187277	0	1	1	6	Unigene154250_gan_3	0	1766.89996	0	620114.6875	791936.25	980450.375	909044.9375	921125.4375	770985.25		High	Peak Found	High	High	High	High	High	0	0.0001301	2.9	70.81
FGSGYVSGWGR		0.00517445	0	1	1	5	Unigene53391_gan_3	0	1172.54833	0	241088		283917.1563	310993	247421.6719	127238.4688		High	Not Found	High	High	High	High	High	0	0.001983	2.1	51.84
FGSLLPIHPVTSC	1xCarbamidomethyl [C13]	0.00033989	0	1	1	5	Unigene153130_gan_3	0	1427.73515	0	635548.875	1039131	795790.1875	730398.25	677237.5625	762150.1875		High	High	High	High	High	Peak Found	High	0	5.85E-05	2.53	67.27
[truncated: 2,586 more rows]
