# Supplementary material for: Proteomics reveals the preliminary physiological states of the spotted seal (Phoca largha) pups
Source: Sci Rep. 2020 Oct 30;10:18727. doi: 10.1038/s41598-020-75759-2 (PMC7599241; doi:10.1038/s41598-020-75759-2)
Supplement: Supplementary file 3 — Supplementary Information 3. [file 41598_2020_75759_MOESM3_ESM.xls]

Description	Coverage [%]	# Peptides	# PSMs	# Unique Peptides	# Protein Groups	# AAs	MW [kDa]	calc. pI	Score Sequest HT: Sequest HT	# Peptides (by Search Engine): Sequest HT	# Razor Peptides	Found in Sample: [S1] wild1: Sample	Found in Sample: [S2] wild2: Sample	Found in Sample: [S3] wild3: Sample	Found in Sample: [S4] captive1: Sample	Found in Sample: [S5] captive2: Sample	Found in Sample: [S6] captive3: Sample	wild1	wild2	wild3	captive1	captive2	captive3	Group_Wild.average	Group_Captive.average	Group_Wild.call.percent	Group_Captive.call.percent	Group_Wild.vs.Group_Captive.FC	pvalue
60S acidic ribosomal protein P1	12	1	2	1	1	135	13.6	4.6	4.87	1	0	Peak Found	High	High	Not Found	Not Found	Not Found	146746.3379	321629.125	190778.9233	NA	NA	NA	219718.1287	NA	1	0	NA	NA
adenosylhomocysteinase	30	13	54	13	1	432	47.7	6.34	63.68	13	0	High	High	High	High	High	High	4353703.338	3335769.5	5415500.583	7018218.474	7506657.504	5745690.81	4368324.474	6756855.596	1	1	0.646502565	0.040136861
aldehyde dehydrogenase family 1 member A3	8	2	4	1	1	260	28.3	6.77	0	2	0	Peak Found	Not Found	Peak Found	Peak Found	High	Peak Found	106901.4223	NA	190050.4217	288785.6192	325996.0244	384720.2447	148475.922	333167.2961	0.666666667	1	0.44564975	0.030220702
aldo-keto reductase family 7	16	2	2	2	1	198	22	7.06	2.61	2	0	Not Found	Not Found	High	High	Not Found	Peak Found	NA	NA	NA	262982.6684	NA	236212.2933	NA	249597.4808	0	0.666666667	NA	NA
alpha-2-HS-glycoprotein	38	12	98	12	1	364	39.1	5.11	205.49	12	0	High	High	High	High	High	High	175495847.2	148228440.1	266600721.3	54865594.63	51132239.19	106235961.5	196775002.9	70744598.44	1	1	2.781484484	0.034388869
ankyrin-3	5	1	1	1	1	142	14.8	8.44	0	1	0	Peak Found	Peak Found	High	Not Found	Not Found	Not Found	223310.7386	391037.2813	293321.0875	NA	NA	NA	302556.3691	NA	1	0	NA	NA
argonaute-2	12	1	2	1	1	116	13.6	9.14	0	1	0	Not Found	High	Peak Found	High	Not Found	Not Found	NA	124544.3828	85633.20846	NA	NA	NA	105088.7956	NA	0.666666667	0	NA	NA
barrier to autointegration factor 1	20	2	4	2	1	95	10.8	7.77	7.41	2	0	High	High	High	Peak Found	Peak Found	Peak Found	911581.903	1536349.063	1640679.083	181457.1781	879697.7563	350007.8713	1362870.016	470387.6019	1	1	2.897334051	0.045041497
C10C5.4	24	2	12	2	1	143	16.2	5.64	15.05	2	0	High	High	High	High	High	High	722489.2804	888417.1875	839970.9156	1240705.758	1991130.39	1376559.303	816959.1278	1536131.817	1	1	0.531828792	0.038152397
calcium-regulated heat stable protein 1	29	1	8	1	1	55	6	4.93	30.37	1	0	High	High	High	High	High	Peak Found	1680987.036	2280064.75	1934437.819	1392567.128	1400867.868	816374.8476	1965163.202	1203269.948	1	1	1.633185642	0.042772169
calpain-1 catalytic subunit	19	2	4	2	1	147	16.2	7.37	10.21	2	0	High	High	High	Peak Found	Peak Found	Peak Found	471689.4054	637730.1875	684210.6836	396105.1527	373212.2208	299464.3936	597876.7588	356260.589	1	1	1.678200669	0.026947374
cathepsin S-like	11	3	5	3	1	340	38.1	8.4	4.12	3	0	High	High	High	Peak Found	Peak Found	Not Found	531254.614	974204.3125	838874.1291	199874.3268	170641.363	NA	781444.3519	185257.8449	1	0.666666667	4.218144458	0.039014875
CD59 glycoprotein	17	1	6	1	1	66	7.4	8.38	10.87	1	0	High	High	High	High	High	High	637780.6004	815845.9375	641814.8398	331480.9815	434440.2752	293361.9503	698480.4592	353094.4024	1	1	1.978169166	0.008773753
creatine kinase B	32	1	1	1	1	53	5.8	4.26	0	1	0	Not Found	Not Found	Not Found	Not Found	High	Peak Found	NA	NA	NA	NA	136032.5196	340651.6715	NA	238342.0955	0	0.666666667	NA	NA
DDI1 homolog 2	31	6	20	6	1	180	19.9	5.38	23.05	6	0	High	High	High	High	High	High	1269119.268	1494816.625	1629034.073	2248240.341	2372625.654	2456540.944	1464323.322	2359135.646	1	1	0.620703317	0.001794126
eukaryotic translation initiation factor 5	9	2	6	2	1	230	26	5.1	0	2	0	High	Peak Found	High	Peak Found	High	High	285587.0632	382331.5313	421421.8208	195643.6896	240705.9801	244957.6162	363113.4718	227102.4286	1	1	1.598897352	0.034920772
exportin-1	4	1	3	1	1	179	21.1	6.54	0	1	0	Peak Found	High	High	Peak Found	High	Not Found	164503.1581	209291.9531	170303.151	113210.9069	120602.4006	NA	181366.0874	116906.6537	1	0.666666667	1.551375235	0.039189671
F-actin-capping protein subunit alpha-1	14	1	2	1	1	116	13.5	8.37	6.25	1	0	Not Found	High	High	Not Found	Not Found	Not Found	NA	436571.7188	424078.8121	NA	NA	NA	430325.2654	NA	0.666666667	0	NA	NA
fibrinogen alpha chain-like	9	1	1	1	1	242	27.2	4.56	0	1	0	Not Found	Not Found	Not Found	Not Found	Peak Found	High	NA	NA	NA	NA	202197.463	145030.3596	NA	173613.9113	0	0.666666667	NA	NA
Filamin A	23	3	10	3	1	175	18.7	5.4	4.83	3	0	High	High	High	High	Not Found	Peak Found	646123.8617	751449.2344	689555.91	111534.3032	NA	35249.30613	695709.6687	73391.80465	1	0.666666667	9.479391766	0.00102957
Flotillin-1	7	1	1	1	1	153	16.8	5.72	2.7	1	0	Not Found	Not Found	Not Found	Not Found	High	Peak Found	NA	NA	NA	NA	634838.5931	456072.8529	NA	545455.723	0	0.666666667	NA	NA
galectin-3-binding protein-like	11	5	9	5	1	562	62.9	5.08	10.99	5	0	Not Found	Not Found	Not Found	High	High	High	NA	NA	NA	335648.8444	410171.2303	331972.6901	NA	359264.2549	0	1	NA	NA
glucose-6-phosphate 1-dehydrogenase X	28	13	43	13	1	541	62.2	7.27	40.24	13	0	High	High	High	High	High	High	4224115.47	5147779.094	5871989.139	3566035.578	3193085.796	1525853.241	5081294.568	2761658.205	1	1	1.83994332	0.042217874
glutathione S-transferase theta-1	13	3	6	3	1	242	27.4	7.5	6.39	3	0	Peak Found	Peak Found	Peak Found	Peak Found	High	High	701222.0435	179978.2031	462113.3577	1002367.322	1280398.115	1915521.84	447771.2014	1399429.092	1	1	0.319967052	0.037078774
heat shock protein HSP 90-beta	16	8	36	2	1	630	72.6	5.15	51.52	8	4	High	High	High	Peak Found	High	Peak Found	4444445.925	4408551.594	4532351.851	2997669.084	3208487.071	1230140.244	4461783.123	2478765.467	1	1	1.800002131	0.034318287
immunoglobulin alpha heavy chain	11	1	1	1	1	61	6.6	6.51	0	1	0	Not Found	Not Found	Not Found	High	Peak Found	Not Found	NA	NA	NA	2346532.061	1792313.646	NA	NA	2069422.853	0	0.666666667	NA	NA
kell blood group glycoprotein-like	2	1	1	1	1	472	53.8	7.58	0	1	0	Not Found	Not Found	Not Found	Not Found	Peak Found	High	NA	NA	NA	NA	202740.5317	132963.7524	NA	167852.142	0	0.666666667	NA	NA
kynureninase	12	1	1	1	1	100	11.3	6.79	0	1	0	Not Found	Not Found	Not Found	High	Not Found	Peak Found	NA	NA	NA	160516.6239	NA	122794.7545	NA	141655.6892	0	0.666666667	NA	NA
LZIC-like	4	1	2	1	1	198	22.4	5.2	0	1	0	High	Peak Found	High	Not Found	Not Found	Not Found	112830.3522	185541.0781	121022.0285	NA	NA	NA	139797.8196	NA	1	0	NA	NA
methylosome protein 50	7	1	1	1	1	100	11.1	5.39	1.78	1	0	Peak Found	Peak Found	High	Not Found	Not Found	Not Found	195420.5932	196998.375	194246.7992	NA	NA	NA	195555.2558	NA	1	0	NA	NA
myc box-dependent-interacting protein 1	2	1	1	1	1	409	45.6	5.49	0	1	0	Not Found	Not Found	Not Found	High	Not Found	Peak Found	NA	NA	NA	98391.2207	NA	65707.22968	NA	82049.22519	0	0.666666667	NA	NA
NIF3-like protein 1	6	1	1	1	1	195	21.8	8.94	0	1	0	Peak Found	Peak Found	High	Peak Found	Peak Found	Peak Found	81983.64456	77031.33594	78367.29321	53633.51934	29751.1515	21611.9087	79127.42457	34998.85985	1	1	2.260857208	0.010505568
nucleosome assembly protein 1	18	2	13	2	1	150	16.9	4.98	15.16	2	0	High	High	High	High	High	High	399079.7447	642873.4375	438932.6245	219748.9999	237230.8426	237026.6832	493628.6023	231335.5086	1	1	2.133821156	0.025730526
phosphatase 1A	12	2	3	2	1	189	21.3	4.58	4.07	2	0	High	High	High	Peak Found	Peak Found	Peak Found	490580.5296	558080.0859	431807.5703	302815.3461	316130.3653	96667.7366	493489.3953	238537.816	1	1	2.0688099	0.033135869
phosphatase type 2A catalytic subunit	26	2	3	2	1	148	16.6	4.77	6.02	2	0	Peak Found	Peak Found	High	High	Peak Found	Peak Found	368793.7162	442483.7813	446209.4108	276982.753	183829.0102	203896.9727	419162.3028	221569.5786	1	1	1.891786342	0.006457691
Phosphatidylcholine-sterol acyltransferase precursor	9	1	7	1	1	121	13.3	5.33	1.66	1	0	High	High	High	High	Not Found	High	478910.7848	443695.1406	459048.268	180969.3977	NA	313519.9174	460551.3978	247244.6576	1	0.666666667	1.862735488	0.025063311
plasma kallikrein	22	3	8	3	1	142	15.6	7.47	1.85	3	0	High	High	High	Peak Found	High	High	1128422.086	675002.4844	692980.3749	290631.8976	462670.2679	314433.7095	832134.9817	355911.9583	1	1	2.338036029	0.039172439
proteasome subunit alpha type-2	38	7	35	7	1	234	25.9	7.43	76.74	7	0	High	High	High	High	High	High	3605911.895	3380329.219	4035360.961	6423993.306	4601450.957	6720521.128	3673867.358	5915321.797	1	1	0.6210765	0.03139047
ras suppressor protein 1	7	2	7	2	1	184	20.8	5.38	0	2	0	High	High	High	High	High	Peak Found	691290.7934	798035.5	763770.091	629781.1169	361939.915	346317.2528	751032.1281	446012.7616	1	1	1.683880357	0.034942553
regulator of G-protein signaling 10	7	1	4	1	1	162	18.9	6.09	0	1	0	Peak Found	High	High	High	Peak Found	High	282048.3323	451047.9922	299703.6413	147231.888	108033.4819	147930.4015	344266.6553	134398.5905	1	1	2.561534716	0.019105498
S-100P	16	2	11	2	1	119	13	5.55	9.36	2	0	High	High	High	High	High	High	3818260.212	5930594	4944776.362	2903518.245	2341543.931	1255623.614	4897876.858	2166895.263	1	1	2.260320072	0.024731931
Tumor protein, translationally-controlled 1	8	1	1	1	1	172	19.6	4.93	0	1	0	Peak Found	High	Peak Found	Not Found	Not Found	Not Found	118904.8123	197418.5313	112733.0856	NA	NA	NA	143018.8097	NA	1	0	NA	NA
tubulin beta chain isoform 4	25	2	4	1	1	109	12	4.5	3.26	2	0	Peak Found	High	Peak Found	Peak Found	Peak Found	Not Found	219051.9018	244416.6094	176363.8223	34185.0412	28959.237	NA	213277.4445	31572.1391	1	0.666666667	6.75524214	0.005822833
Tumor protein D54	8	1	3	1	1	131	14.7	9.36	0	1	0	Not Found	Not Found	High	High	Peak Found	High	NA	NA	NA	604229.5308	624321.5163	125343.1952	NA	451298.0808	0	1	NA	NA
ubiquitin-conjugating enzyme E2 O	25	3	9	3	1	176	19.4	5.54	13.6	3	0	High	High	High	Peak Found	Peak Found	Peak Found	840953.9833	1385633.344	874050.9599	374401.5773	485791.0455	370516.4716	1033546.096	410236.3648	1	1	2.519391708	0.02589054
ubiquitin-conjugating enzyme E2-230K	11	7	19	7	1	681	74.3	4.96	19.29	7	0	High	High	High	Peak Found	Peak Found	High	1781840.619	2394714.063	1213810.603	280975.7347	497377.1632	723967.365	1796788.428	500773.421	1	1	3.588026746	0.02361202
Ubiquitin-like modifier-activating enzyme 1	6	1	3	1	1	116	13.9	6.79	1.66	1	0	Peak Found	Peak Found	High	High	High	Peak Found	432612.0299	409096.5625	398356.3594	290930.9924	327750.6457	147382.505	413354.9839	255354.7144	1	1	1.618748199	0.047623136
ubiquitin-like-conjugating enzyme ATG3-like	10	3	12	3	1	314	35.7	4.74	7.81	3	0	High	High	High	High	High	High	402285.0681	536179.3438	422102.4278	225541.6902	321292.7363	261389.0979	453522.2799	269407.8415	1	1	1.683404156	0.021447438
vasodilator-stimulated phosphoprotein	6	1	3	1	1	140	14	9.89	0	1	0	High	High	Not Found	High	Not Found	Not Found	137417.6945	233157.0781	NA	NA	NA	NA	185287.3863	NA	0.666666667	0	NA	NA
Vinculin	49	4	15	4	1	108	11.6	7.52	19.81	4	0	High	High	High	High	High	High	2014430.03	2399268.313	2045502.744	1540597.782	688996.1305	318258.9901	2153067.029	849284.3009	1	1	2.535154632	0.027022184
vitamin K-dependent protein S	17	5	10	5	1	334	37.3	5.17	8.28	5	0	High	Peak Found	High	High	High	High	1287580.666	989097.7188	3786831.944	5700272.065	6488592.128	4364377.489	2021170.11	5517747.227	1	1	0.366303498	0.03194599
